# Supplementary material for: Leucine-rich repeat containing 4 act as an autophagy inhibitor that restores sensitivity of glioblastoma to temozolomide
Source: Oncogene. 2020 May 5;39(23):4551–66. doi: 10.1038/s41388-020-1312-6 (PMC7269909; doi:10.1038/s41388-020-1312-6)
Supplement: Supplementary file 2 — Supplemental LRRC4 MS data [file 41388_2020_1312_MOESM2_ESM.xlsx]

## Sheet: Sheet1
Accession	Description	Score	Coverage	# Proteins	# Unique Peptides	# Peptides	# PSMs	Area	# AAs	MW [kDa]	calc. pI
Q9HBW1	Leucine-rich repeat-containing protein 4 OS=Homo sapiens OX=9606 GN=LRRC4 PE=1 SV=2 - [LRRC4_HUMAN]	1686.9	29.56	6	19	19	521	1.04834e+09	653	72.6708	7.04932
Q8WWM7	Ataxin-2-like protein OS=Homo sapiens OX=9606 GN=ATXN2L PE=1 SV=2 - [ATX2L_HUMAN]	437.133	28.65	6	2	26	151	6.68267e+07	1075	113.304	8.5874
H3BUF6	Ataxin-2-like protein OS=Homo sapiens OX=9606 GN=ATXN2L PE=1 SV=1 - [H3BUF6_HUMAN]	374.685	28.37	4	1	25	130	6.16341e+07	1068	112.644	8.68994
Q14444	Caprin-1 OS=Homo sapiens OX=9606 GN=CAPRIN1 PE=1 SV=2 - [CAPR1_HUMAN]	347.249	37.09	3	12	12	117	8.80845e+07	709	78.318	5.24951
Q07666	KH domain-containing, RNA-binding, signal transduction-associated protein 1 OS=Homo sapiens OX=9606 GN=KHDRBS1 PE=1 SV=1 - [KHDR1_HUMAN]	344.963	31.15	8	11	11	129	2.08012e+08	443	48.1972	8.66064
P04264	Keratin, type II cytoskeletal 1 OS=Homo sapiens OX=9606 GN=KRT1 PE=1 SV=6 - [K2C1_HUMAN]	316.796	50.62	6	25	28	99	6.15329e+07	644	65.999	8.11865
Q14157	Ubiquitin-associated protein 2-like OS=Homo sapiens OX=9606 GN=UBAP2L PE=1 SV=2 - [UBP2L_HUMAN]	285.386	26.59	9	17	17	97	3.59387e+07	1087	114.465	7.10791
P13645	Keratin, type I cytoskeletal 10 OS=Homo sapiens OX=9606 GN=KRT10 PE=1 SV=6 - [K1C10_HUMAN]	250.877	38.18	21	18	22	100	4.49845e+07	584	58.7917	5.21143
A0A1W2PPS1	Heterogeneous nuclear ribonucleoprotein U OS=Homo sapiens OX=9606 GN=HNRNPU PE=1 SV=1 - [A0A1W2PPS1_HUMAN]	214.622	22.39	16	16	17	74	3.83123e+07	804	88.263	5.78271
A0A075B6S2	Immunoglobulin kappa variable 2D-29 OS=Homo sapiens OX=9606 GN=IGKV2D-29 PE=3 SV=1 - [KVD29_HUMAN]	164.46	16.67	10	2	2	52	3639194314	120	13.1347	7.12256
P35527	Keratin, type I cytoskeletal 9 OS=Homo sapiens OX=9606 GN=KRT9 PE=1 SV=3 - [K1C9_HUMAN]	164.387	45.43	2	13	14	43	6.49746e+07	623	62.0268	5.23682
P35908	Keratin, type II cytoskeletal 2 epidermal OS=Homo sapiens OX=9606 GN=KRT2 PE=1 SV=2 - [K22E_HUMAN]	144.103	42.72	7	15	18	53	6.09359e+07	639	65.3932	8.00146
Q8NCA5	Protein FAM98A OS=Homo sapiens OX=9606 GN=FAM98A PE=1 SV=1 - [FA98A_HUMAN]	102.599	32.18	4	8	8	33	18566210	519	55.3663	9.02686
P35579	Myosin-9 OS=Homo sapiens OX=9606 GN=MYH9 PE=1 SV=4 - [MYH9_HUMAN]	100.139	10.26	7	13	17	40	4.72343e+06	1960	226.392	5.60498
Q01804	OTU domain-containing protein 4 OS=Homo sapiens OX=9606 GN=OTUD4 PE=1 SV=4 - [OTUD4_HUMAN]	85.9154	15.35	3	11	11	29	9.18297e+06	1114	123.968	6.7124
Q7Z417	Nuclear fragile X mental retardation-interacting protein 2 OS=Homo sapiens OX=9606 GN=NUFIP2 PE=1 SV=1 - [NUFP2_HUMAN]	79.6676	23.31	1	11	11	43	8.51091e+06	695	76.0747	8.70459
Q08211	ATP-dependent RNA helicase A OS=Homo sapiens OX=9606 GN=DHX9 PE=1 SV=4 - [DHX9_HUMAN]	75.7552	12.99	1	14	14	28	5.36732e+06	1270	140.869	6.84424
F1T0I1	S	65.6196	5.14	5	9	9	22	6.38532e+06	2334	249.328	5.84619
A0A087X2G1	ATP-dependent RNA helicase DDX1 OS=Homo sapiens OX=9606 GN=DDX1 PE=1 SV=1 - [A0A087X2G1_HUMAN]	60.9272	12.59	3	9	9	26	7.93067e+06	659	73.9284	7.75244
A0A2R8YDT5	ATP-dependent RNA helicase DDX3X OS=Homo sapiens OX=9606 GN=DDX3X PE=1 SV=1 - [A0A2R8YDT5_HUMAN]	51.1515	13.26	28	6	6	21	3.90251e+07	475	52.7646	8.5874
P23246	Splicing factor, proline- and glutamine-rich OS=Homo sapiens OX=9606 GN=SFPQ PE=1 SV=2 - [SFPQ_HUMAN]	47.803	16.97	5	6	9	21	9.96114e+06	707	76.1016	9.43701
H0YA55	Serum albumin (Fragment) OS=Homo sapiens OX=9606 GN=ALB PE=1 SV=1 - [H0YA55_HUMAN]	43.88	4.85	8	2	2	16	5750819	454	51.5358	6.94678
Q12906	Interleukin enhancer-binding factor 3 OS=Homo sapiens OX=9606 GN=ILF3 PE=1 SV=3 - [ILF3_HUMAN]	36.3744	8.17	2	6	6	15	2.7802e+06	894	95.2791	8.76318
P02533	Keratin, type I cytoskeletal 14 OS=Homo sapiens OX=9606 GN=KRT14 PE=1 SV=4 - [K1C14_HUMAN]	36.2159	9.96	26	1	6	19	2.35761e+07	472	51.5294	5.16064
P35580	Myosin-10 OS=Homo sapiens OX=9606 GN=MYH10 PE=1 SV=3 - [MYH10_HUMAN]	33.3618	5.62	4	5	9	15	4.27205e+06	1976	228.858	5.5415
P08779	Keratin, type I cytoskeletal 16 OS=Homo sapiens OX=9606 GN=KRT16 PE=1 SV=4 - [K1C16_HUMAN]	31.148	9.73	23	1	6	18	2.35761e+07	473	51.2362	5.04639
P13647	Keratin, type II cytoskeletal 5 OS=Homo sapiens OX=9606 GN=KRT5 PE=1 SV=3 - [K2C5_HUMAN]	30.6995	11.86	10	5	7	16	1.43981e+07	590	62.34	7.73779
Q92900	Regulator of nonsense transcripts 1 OS=Homo sapiens OX=9606 GN=UPF1 PE=1 SV=2 - [RENT1_HUMAN]	27.5711	8.68	1	7	7	10	5.72364e+06	1129	124.267	6.60986
H0Y9K7	Splicing factor, proline- and glutamine-rich (Fragment) OS=Homo sapiens OX=9606 GN=SFPQ PE=1 SV=1 - [H0Y9K7_HUMAN]	27.0509	20.18	2	1	4	11	3.20931e+06	223	26.4023	5.16064
B0QYK0	RNA-binding protein EWS OS=Homo sapiens OX=9606 GN=EWSR1 PE=1 SV=1 - [B0QYK0_HUMAN]	23.2911	10.03	5	4	4	11	7.75622e+06	618	64.8891	9.37842
F8VU51	YLP motif-containing protein 1 OS=Homo sapiens OX=9606 GN=YLPM1 PE=1 SV=1 - [F8VU51_HUMAN]	17.3683	2.5	4	3	3	8	2.46313e+06	1440	160.641	6.55127
A0A3B3ITZ9	Thyroid hormone receptor-associated protein 3 OS=Homo sapiens OX=9606 GN=THRAP3 PE=4 SV=1 - [A0A3B3ITZ9_HUMAN]	15.8706	2.97	2	2	2	6	3.0225e+06	910	103.462	10.1694
Q15424	Scaffold attachment factor B1 OS=Homo sapiens OX=9606 GN=SAFB PE=1 SV=4 - [SAFB1_HUMAN]	15.601	3.83	2	2	2	6	2.76941e+06	915	102.58	5.46533
Q8TB45	DEP Domain Containing MTOR Interacting Protein OS=Homo sapiens OX=9606 GN=DEPTOR PE=1 SV=2 - [DEPTOR_HUMAN]	14.2646	8.33	1	2	2	4	2.1505e+06	408	44.9385	8.646
E5RIU8	Annexin A6 OS=Homo sapiens OX=9606 GN=ANXA6 PE=1 SV=2 - [E5RIU8_HUMAN]	15.2759	7.37	7	1	1	9		95	10.4863	7.18115
H3BQZ7	HCG2044799 OS=Homo sapiens OX=9606 GN=HNRNPUL2-BSCL2 PE=4 SV=1 - [H3BQZ7_HUMAN]	14.9495	4.83	2	3	3	7	1.44206e+06	746	84.6392	4.93213
Q9NZB2	Constitutive coactivator of PPAR-gamma-like protein 1 OS=Homo sapiens OX=9606 GN=FAM120A PE=1 SV=2 - [F120A_HUMAN]	14.1754	2.5	3	2	2	6	4.08014e+06	1118	121.811	8.88037
Q5ST81	Tubulin beta chain OS=Homo sapiens OX=9606 GN=TUBB PE=1 SV=1 - [Q5ST81_HUMAN]	13.1497	5.91	16	2	2	4	3.6677e+06	372	41.7151	4.90674
Q8TE73	Dynein heavy chain 5, axonemal OS=Homo sapiens OX=9606 GN=DNAH5 PE=1 SV=3 - [DYH5_HUMAN]	11.8953	0.15	1	1	1	7	1.26004e+07	4624	528.684	6.1001
Q5JR04	Mov10, Moloney leukemia virus 10, homolog (Mouse), isoform CRA_a OS=Homo sapiens OX=9606 GN=MOV10 PE=1 SV=1 - [Q5JR04_HUMAN]	11.6972	2.96	2	2	2	6	18131491	947	107.142	8.79248
F8W6P5	Hemoglobin subunit beta (Fragment) OS=Homo sapiens OX=9606 GN=HBB PE=1 SV=1 - [F8W6P5_HUMAN]	10.9052	14.44	3	1	1	4	2.65324e+06	90	9.66401	6.78564
D6RGY2	Calnexin (Fragment) OS=Homo sapiens OX=9606 GN=CANX PE=1 SV=1 - [D6RGY2_HUMAN]	10.4563	12.01	2	2	2	4	1.00358e+07	308	35.156	4.57666
A0A1W2PQ43	Bcl-2-associated transcription factor 1 OS=Homo sapiens OX=9606 GN=BCLAF1 PE=1 SV=1 - [A0A1W2PQ43_HUMAN]	10.34	4.98	8	3	3	5	2.3049e+06	703	80.5704	10.0962
F8VXZ7	Tubulin alpha-1A chain (Fragment) OS=Homo sapiens OX=9606 GN=TUBA1A PE=1 SV=1 - [F8VXZ7_HUMAN]	9.63523	76.92	16	1	1	2	1.7331e+06	26	2.70219	4.89404
Q86YZ3	Hornerin OS=Homo sapiens OX=9606 GN=HRNR PE=1 SV=2 - [HORN_HUMAN]	9.45202	4.49	1	2	2	4	1.85314e+06	2850	282.228	10.0376
D6R991	Matrin-3 (Fragment) OS=Homo sapiens OX=9606 GN=MATR3 PE=1 SV=1 - [D6R991_HUMAN]	5.72283	7.62	19	3	3	3	3.09473e+06	433	48.1297	7.50342
I3L4N8	Actin, cytoplasmic 2 (Fragment) OS=Homo sapiens OX=9606 GN=ACTG1 PE=1 SV=8 - [I3L4N8_HUMAN]	5.56178	13.69	29	2	2	2	2.28786e+06	241	26.8604	5.0083
A0A087WTG3	Cullin-3 OS=Homo sapiens OX=9606 GN=CUL3 PE=1 SV=1 - [A0A087WTG3_HUMAN]	5.31865	5.56	1	1	1	2		342	39.1223	9.48096
E7EPN9	Protein PRRC2C OS=Homo sapiens OX=9606 GN=PRRC2C PE=1 SV=1 - [E7EPN9_HUMAN]	5.04431	1.1	4	3	3	4	1.81563e+06	2819	308.589	9.0708
P06748	Nucleophosmin OS=Homo sapiens OX=9606 GN=NPM1 PE=1 SV=2 - [NPM_HUMAN]	5.03676	3.06	1	1	1	2	2.66027e+06	294	32.5548	4.77979
A0A087WUW5	Polypyrimidine tract-binding protein 1 (Fragment) OS=Homo sapiens OX=9606 GN=PTBP1 PE=1 SV=6 - [A0A087WUW5_HUMAN]	4.35273	9.88	6	1	1	2	2.001e+06	81	9.02967	9.99365
H0YH87	Ataxin-2 OS=Homo sapiens OX=9606 GN=ATXN2 PE=1 SV=2 - [H0YH87_HUMAN]	4.35019	2.63	10	2	2	2	1.43402e+06	835	90.1123	9.14404
O14647	Chromodomain-helicase-DNA-binding protein 2 OS=Homo sapiens OX=9606 GN=CHD2 PE=1 SV=2 - [CHD2_HUMAN]	4.17304	1.2	5	2	2	3	1.50005e+06	1828	211.214	8.104
P26196	Probable ATP-dependent RNA helicase DDX6 OS=Homo sapiens OX=9606 GN=DDX6 PE=1 SV=2 - [DDX6_HUMAN]	3.84533	2.28	1	1	1	2	2268697	483	54.3823	8.66064
D6RFZ2	TBC1 domain family member 8B OS=Homo sapiens OX=9606 GN=TBC1D8B PE=1 SV=1 - [D6RFZ2_HUMAN]	3.68161	1.67	3	1	1	5		419	48.1805	7.07861
P19338	Nucleolin OS=Homo sapiens OX=9606 GN=NCL PE=1 SV=3 - [NUCL_HUMAN]	3.58254	1.27	1	1	1	2		710	76.5684	4.70361
E5RHG7	Polyadenylate-binding protein 1 (Fragment) OS=Homo sapiens OX=9606 GN=PABPC1 PE=1 SV=1 - [E5RHG7_HUMAN]	3.34118	22.67	12	1	1	1	2.27545e+06	75	8.41204	4.94482
Q9Y3I0	tRNA-splicing ligase RtcB homolog OS=Homo sapiens OX=9606 GN=RTCB PE=1 SV=1 - [RTCB_HUMAN]	3.29138	2.18	1	1	1	3	7.67935e+06	505	55.1749	7.2251
H0Y8D1	Trypsin-1 (Fragment) OS=Homo sapiens OX=9606 GN=PRSS1 PE=1 SV=1 - [H0Y8D1_HUMAN]	3.14567	7.04	4	1	1	2	1.19195e+07	142	15.4118	7.26904
Q14146	Unhealthy ribosome biogenesis protein 2 homolog OS=Homo sapiens OX=9606 GN=URB2 PE=1 SV=2 - [URB2_HUMAN]	3.11237	2.36	1	1	1	1		1524	170.435	7.31299
P02765	Alpha-2-HS-glycoprotein OS=Homo sapiens OX=9606 GN=AHSG PE=1 SV=2 - [FETUA_HUMAN]	2.97408	3.54	1	1	1	1	511977	367	39.3157	5.71924
H0Y3G5	Intersectin-1 (Fragment) OS=Homo sapiens OX=9606 GN=ITSN1 PE=1 SV=1 - [H0Y3G5_HUMAN]	2.83294	5.68	2	1	1	1		317	36.3342	9.64209
Q9Y2K3	Myosin-15 OS=Homo sapiens OX=9606 GN=MYH15 PE=1 SV=5 - [MYH15_HUMAN]	2.8209	0.92	1	1	1	1	3.20166e+06	1946	224.479	5.84619
Q92504	Zinc transporter SLC39A7 OS=Homo sapiens OX=9606 GN=SLC39A7 PE=1 SV=2 - [S39A7_HUMAN]	2.78936	2.99	1	1	1	1	755057	469	50.0873	6.87354
Q9P1Z9	Coiled-coil domain-containing protein 180 OS=Homo sapiens OX=9606 GN=CCDC180 PE=2 SV=3 - [CC180_HUMAN]	2.7501	1.12	1	1	1	2		1701	197.22	6.03662
P11021	Endoplasmic reticulum chaperone BiP OS=Homo sapiens OX=9606 GN=HSPA5 PE=1 SV=2 - [BIP_HUMAN]	2.59769	2.75	1	1	1	1		654	72.2884	5.16064
M0R3H0	40S ribosomal protein S16 OS=Homo sapiens OX=9606 GN=RPS16 PE=1 SV=1 - [M0R3H0_HUMAN]	2.2345	11	4	1	1	1	1.04939e+06	100	11.0681	10.2427
M0QYM5	Heterogeneous nuclear ribonucleoprotein U-like protein 1 (Fragment) OS=Homo sapiens OX=9606 GN=HNRNPUL1 PE=1 SV=1 - [M0QYM5_HUMAN]	2.22608	21.11	8	1	2	2		90	10.127	7.34229
A0A024QZX5	Serpin B6 OS=Homo sapiens OX=9606 GN=SERPINB6 PE=1 SV=1 - [A0A024QZX5_HUMAN]	2.18682	5.53	1	1	1	1		380	42.9963	5.2749
E7EMW7	E3 ubiquitin-protein ligase UBR5 OS=Homo sapiens OX=9606 GN=UBR5 PE=1 SV=1 - [E7EMW7_HUMAN]	2.07601	0.29	2	1	1	1		2792	308.382	5.84619
M0QZC5	40S ribosomal protein S11 OS=Homo sapiens OX=9606 GN=RPS11 PE=1 SV=1 - [M0QZC5_HUMAN]	2.07021	9.32	2	1	1	1	874816	118	13.9885	10.3159
H7BXY3	ATP-dependent RNA helicase DHX30 OS=Homo sapiens OX=9606 GN=DHX30 PE=1 SV=1 - [H7BXY3_HUMAN]	2.06127	0.77	2	1	1	1	1.51502e+06	1166	130.469	8.55811
Q96IZ5	RNA-binding protein 41 OS=Homo sapiens OX=9606 GN=RBM41 PE=1 SV=2 - [RBM41_HUMAN]	1.72792	1.69	1	1	1	1	276700	413	47.0701	8.70459
C9J6B6	Eukaryotic translation initiation factor 4 gamma 1 (Fragment) OS=Homo sapiens OX=9606 GN=EIF4G1 PE=1 SV=1 - [C9J6B6_HUMAN]	1.70417	1.19	6	1	1	1		757	82.4436	4.83057
C9JNS4	Protein FAM126B (Fragment) OS=Homo sapiens OX=9606 GN=FAM126B PE=1 SV=1 - [C9JNS4_HUMAN]	0	31.03	3	1	1	1	1.17506e+06	87	10.2984	6.52197
E5RHK6	Hairy/enhancer-of-split-related with YRPW motif protein 1 (Fragment) OS=Homo sapiens OX=9606 GN=HEY1 PE=1 SV=1 - [E5RHK6_HUMAN]	0	4.84	4	1	1	1		186	20.4356	10.0522
E7EPG1	Multimerin-1 OS=Homo sapiens OX=9606 GN=MMRN1 PE=1 SV=1 - [E7EPG1_HUMAN]	0	1.44	2	1	1	1	11953648	970	110.683	7.02002
E7EU85	Fragile X mental retardation syndrome-related protein 1 OS=Homo sapiens OX=9606 GN=FXR1 PE=1 SV=1 - [E7EU85_HUMAN]	0	1.76	9	1	1	1	5.10955e+06	454	50.9595	7.26904
H7C3A1	Serrate RNA effector molecule homolog (Fragment) OS=Homo sapiens OX=9606 GN=SRRT PE=1 SV=1 - [H7C3A1_HUMAN]	0	1.6	2	1	1	1		499	56.698	6.30322
P82987	ADAMTS-like protein 3 OS=Homo sapiens OX=9606 GN=ADAMTSL3 PE=1 SV=4 - [ATL3_HUMAN]	0	1.42	1	1	1	1		1691	188.569	7.82568
Q12860	Contactin-1 OS=Homo sapiens OX=9606 GN=CNTN1 PE=1 SV=1 - [CNTN1_HUMAN]	0	3.54	1	1	1	1	5450164	1018	113.249	5.89697
Q99569	Plakophilin-4 OS=Homo sapiens OX=9606 GN=PKP4 PE=1 SV=2 - [PKP4_HUMAN]	0	1.09	2	1	1	1	1.82035e+06	1192	131.787	8.93896
