# Supplementary material for: Leucine-rich repeat containing 4 act as an autophagy inhibitor that restores sensitivity of glioblastoma to temozolomide
Source: Oncogene. 2020 May 5;39(23):4551–66. doi: 10.1038/s41388-020-1312-6 (PMC7269909; doi:10.1038/s41388-020-1312-6)
Supplement: Supplementary file 3 — Supplemental NC_C_0X1_GENE expression_estimate [file 41388_2020_1312_MOESM3_ESM.xlsx]

## Sheet: Supplemental NC_C_0&1_GENE expr
ensembl	NC.0	NC.1	C4.0	C4.1	baseMean	log2FoldChange	lfcSE	stat	pvalue	padj	entrezgene	hgnc_symbol	external_gene_name	gene_biotype	description
ENSG00000002587.9	53.9089	29.9494	37.1031	46.8002
ENSG00000002745.12	79.3376	77.8684	50.4222	35.1001
ENSG00000002746.14	55.9432	90.8464	125.58	109.2
ENSG00000003137.8	197.327	247.582	235.938	360.751
ENSG00000003400.14	12.2058	0	18.0759	11.7
ENSG00000003989.17	732.348	578.023	304.436	762.453
ENSG00000004660.14	311.248	333.436	352.004	305.176
ENSG00000004777.18	108.835	125.787	153.169	141.376
ENSG00000004799.7	134.264	159.73	198.835	234.001
ENSG00000005108.15	150.538	194.671	134.142	110.175
ENSG00000005243.9	120.024	73.8751	114.163	74.1003
ENSG00000005421.8	12.2058	15.973	19.0272	10.725
ENSG00000005471.16	774.051	610.967	574.622	590.852
ENSG00000005844.17	16.2744	0	3.80545	3.90002
ENSG00000005961.17	20.343	55.9055	58.9844	45.8252
ENSG00000006042.11	69.1662	80.8633	71.3521	91.6504
ENSG00000006210.6	64.0804	21.9629	63.7412	67.2753
ENSG00000006283.17	12.2058	4.99156	3.80545	0
ENSG00000006432.15	467.889	494.165	1079.8	1118.33	790.045	-1.19203	0.201063	-5.92863	3.05e-09	7.01e-06	4293	MAP3K9	MAP3K9	protein_coding	mitogen-activated protein kinase kinase kinase 9 [Source:HGNC Symbol;Acc:HGNC:6861]
ENSG00000006638.11	139.349	88.8498	83.7198	84.8253
ENSG00000006740.16	37.6345	26.9544	58.9844	24.3751
ENSG00000006747.14	26.4459	17.9696	16.1731	8.77504
ENSG00000007171.17	8.13719	11.9798	3.80545	3.90002
ENSG00000007350.16	20.343	39.9325	58.0331	21.4501
ENSG00000007952.17	17.2915	11.9798	14.2704	24.3751
ENSG00000008086.11	274.63	441.254	480.438	527.477
ENSG00000008118.9	0	4.99156	0	4.87502
ENSG00000008277.14	1327.38	1569.35	927.578	1256.78	1270.27	0.407372	0.203784	1.99903	0.0456048	0.998702	53616	ADAM22	ADAM22	protein_coding	ADAM metallopeptidase domain 22 [Source:HGNC Symbol;Acc:HGNC:201]
ENSG00000008323.15	26.4459	11.9798	32.3463	18.5251
ENSG00000008516.16	8.13719	3.99325	25.6868	29.2501
ENSG00000008517.16	42.7203	12.9781	32.3463	36.0751
ENSG00000009709.11	312.265	336.431	586.99	404.627	410.078	-0.612369	0.279971	-2.18726	0.0287239	0.998702	5081	PAX7	PAX7	protein_coding	paired box 7 [Source:HGNC Symbol;Acc:HGNC:8621]
ENSG00000010310.8	64.0804	92.8431	97.9902	100.425
ENSG00000010319.6	16.2744	15.973	31.3949	27.3001
ENSG00000010379.15	5.08575	0	2.85408	1.95001
ENSG00000010610.9	26.4459	26.9544	12.3677	8.77504
ENSG00000011347.9	5.08575	0	3.80545	0
ENSG00000011590.13	50.8575	81.8616	60.8871	56.5502
ENSG00000012223.12	36.6174	24.9578	76.1089	41.9252
ENSG00000013016.15	262.425	314.468	294.922	292.501
ENSG00000013297.11	8.13719	15.973	38.0545	10.725
ENSG00000013619.13	95.612	82.8599	103.698	113.1
ENSG00000015133.18	38.6517	59.8988	114.163	60.4502
ENSG00000016402.13	5.08575	0	3.80545	0
ENSG00000019102.11	4.0686	2.99494	8.56225	8.77504
ENSG00000019186.9	27.463	24.9578	30.4436	37.0502
ENSG00000019582.14	12.2058	24.9578	7.61089	5.85002
ENSG00000019991.16	25.4287	4.99156	0	4.87502
ENSG00000020256.19	720.142	719.783	731.597	717.603
ENSG00000021355.12	3.05145	10.9814	5.70817	3.90002
ENSG00000021645.18	205.464	141.76	112.261	186.226
ENSG00000021762.19	257.339	312.472	350.101	292.501
ENSG00000023171.17	75.2691	43.9258	49.4708	93.6004
ENSG00000023892.10	50.8575	57.9021	45.6654	70.2003
ENSG00000027869.11	6.1029	7.9865	0	3.90002
ENSG00000028277.21	10.1715	4.99156	19.0272	8.77504
ENSG00000029534.20	450.597	350.408	282.554	284.701
ENSG00000030419.16	625.547	669.868	463.313	688.353
ENSG00000035664.11	716.073	488.175	467.119	397.802
ENSG00000035720.7	0	11.9798	0	9.75004
ENSG00000036448.9	46.7889	21.9629	52.3249	60.4502
ENSG00000036530.8	29.4973	17.9696	18.0759	10.725
ENSG00000038532.15	806.599	866.535	831.49	879.454
ENSG00000039139.9	575.707	576.026	389.107	368.551	477.348	0.604143	0.238442	2.53371	0.0112862	0.998702	1767	DNAH5	DNAH5	protein_coding	dynein axonemal heavy chain 5 [Source:HGNC Symbol;Acc:HGNC:2950]
ENSG00000039523.19	385.5	476.195	487.097	439.727
ENSG00000040608.13	100.698	109.814	75.1576	54.6002
ENSG00000042062.11	30.5145	41.9291	29.4922	70.2003
ENSG00000042980.12	77.3033	66.8869	48.5194	50.7002
ENSG00000043355.11	30.5145	29.9494	19.9786	8.77504
ENSG00000043591.5	26.4459	30.9477	19.0272	11.7
ENSG00000046889.18	13.2229	0	17.1245	7.80003
ENSG00000047648.21	18.3087	24.9578	17.1245	25.3501
ENSG00000048471.13	818.805	715.79	726.84	666.903
ENSG00000048740.18	441.443	240.593	254.965	238.876
ENSG00000049089.14	327.522	323.453	422.405	198.901
ENSG00000049618.22	2608.99	2460.84	2425.97	3058.59
ENSG00000050438.16	1155.48	1214.95	1112.14	1442.03
ENSG00000050628.20	33.5659	32.9443	23.784	16.5751
ENSG00000052126.14	8.13719	11.9798	9.51362	16.5751
ENSG00000052344.15	9.15434	3.99325	17.1245	5.85002
ENSG00000053108.16	16.2744	25.9561	19.9786	20.4751
ENSG00000053747.15	28.4802	4.99156	12.3677	0
ENSG00000054356.13	4.0686	1.99663	7.61089	7.80003
ENSG00000055118.14	4.0686	6.98819	12.3677	19.5001
ENSG00000055732.12	10.1715	3.99325	5.70817	18.5251
ENSG00000055813.5	0	7.9865	11.4163	0
ENSG00000056487.15	0	12.9781	4.75681	4.87502
ENSG00000056998.19	36.6174	52.9106	38.0545	33.1501
ENSG00000057468.6	18.3087	28.9511	22.8327	34.1251
ENSG00000057704.12	347.865	183.69	233.084	179.401
ENSG00000058335.15	35.6002	62.8937	39.0058	46.8002
ENSG00000058404.19	24.4116	5.98988	3.80545	0
ENSG00000060069.16	623.513	625.942	538.471	550.877
ENSG00000060140.8	337.694	393.335	337.733	407.552
ENSG00000060558.3	5.08575	4.99156	0	4.87502
ENSG00000061337.15	356.002	438.259	493.757	403.652
ENSG00000061455.10	178.001	192.674	189.321	191.101
ENSG00000061656.9	78.3205	96.8363	80.8657	78.9753
ENSG00000062038.13	103.749	137.767	108.455	102.375
ENSG00000062096.14	16.2744	15.973	12.3677	9.75004
ENSG00000062524.15	6.1029	14.9747	0	12.6751
ENSG00000063127.15	0	7.9865	32.3463	22.4251	15.6895	-2.77466	1.39492	-1.98912	0.0466878	0.998702	28968	SLC6A16	SLC6A16	protein_coding	solute carrier family 6 member 16 [Source:HGNC Symbol;Acc:HGNC:13622]
ENSG00000064201.15	6.1029	5.98988	19.0272	7.80003
ENSG00000064205.10	16.2744	7.9865	0	11.7
ENSG00000064270.12	9.15434	26.9544	37.1031	0
ENSG00000064547.13	74.2519	50.9139	72.3035	59.4752
ENSG00000064655.18	10.1715	35.9393	17.1245	11.7
ENSG00000064692.18	21.3601	19.9663	52.3249	39.0002
ENSG00000064787.13	0	19.9663	11.4163	11.7
ENSG00000064835.10	0	4.99156	2.85408	5.85002
ENSG00000064886.13	48.8232	61.8954	51.3735	78.0003
ENSG00000065325.12	21.3601	23.9595	15.2218	8.77504
ENSG00000065413.19	1319.24	1601.29	1350.93	1668.23
ENSG00000065717.14	5.08575	4.99156	15.2218	4.87502
ENSG00000065833.8	4.0686	29.9494	28.5408	7.80003
ENSG00000065970.8	574.689	541.085	528.006	604.502
ENSG00000066056.13	31.5316	15.973	28.5408	19.5001
ENSG00000066405.12	39.6688	66.8869	28.5408	73.1253
ENSG00000066468.22	886.954	948.397	995.124	468.977
ENSG00000067141.16	588.929	531.102	664.05	657.153
ENSG00000067191.15	270.562	273.538	297.776	277.876
ENSG00000067365.14	363.122	338.428	486.146	332.476
ENSG00000067840.12	311.248	271.541	251.159	213.526
ENSG00000068078.18	407.877	728.768	297.776	395.852	457.568	0.712846	0.309841	2.30068	0.0214098	0.998702	2261	FGFR3	FGFR3	protein_coding	fibroblast growth factor receptor 3 [Source:HGNC Symbol;Acc:HGNC:3690]
ENSG00000068976.13	8.13719	23.9595	2.85408	11.7
ENSG00000069020.18	701.833	593.996	549.887	895.054
ENSG00000069206.15	40.686	68.8836	58.0331	73.1253
ENSG00000069399.14	82.3891	128.782	193.126	122.85
ENSG00000069431.11	26.4459	15.973	23.784	17.5501
ENSG00000069702.10	225.807	166.718	192.175	227.176
ENSG00000069812.11	5.08575	39.9325	38.0545	19.5001
ENSG00000070019.4	3.05145	6.98819	0	4.87502
ENSG00000070182.20	295.99	206.651	207.397	252.526
ENSG00000070190.12	4.0686	0.998313	0	8.77504
ENSG00000070388.11	22.3773	0	21.8813	14.6251
ENSG00000070985.13	0	17.9696	30.4436	0
ENSG00000071909.18	4.0686	15.973	10.465	0
ENSG00000072133.10	4.0686	11.9798	0	3.90002
ENSG00000072135.12	537.055	685.841	636.461	527.477
ENSG00000072315.3	14.2401	12.9781	4.75681	27.3001
ENSG00000072657.8	986.635	896.485	836.247	942.829
ENSG00000072818.11	206.481	289.511	295.873	164.776
ENSG00000072858.10	7.12005	3.99325	1.90272	0
ENSG00000073067.13	9.15434	17.9696	4.75681	12.6751
ENSG00000073146.15	181.053	198.664	140.802	114.075
ENSG00000073150.13	184.104	144.755	203.591	143.326
ENSG00000073282.12	16.2744	10.9814	11.4163	15.6001
ENSG00000073464.11	109.852	136.769	146.51	141.376
ENSG00000073670.13	46.7889	62.8937	22.8327	68.2503
ENSG00000073734.8	19.3258	2.99494	3.80545	6.82503
ENSG00000073756.11	188.173	207.649	150.315	212.551
ENSG00000073849.14	20.343	19.9663	27.5895	35.1001
ENSG00000073905.8	70.1833	51.9123	68.498	54.6002
ENSG00000073910.21	732.348	680.849	698.299	762.453
ENSG00000074181.8	3.05145	7.9865	16.1731	27.3001
ENSG00000074370.17	25.4287	44.9241	16.1731	18.5251
ENSG00000074410.13	16.2744	0	11.4163	37.0502
ENSG00000074416.13	94.5949	85.8549	99.893	244.726
ENSG00000075073.14	23.3944	31.946	15.2218	20.4751
ENSG00000075275.16	10.1715	26.9544	4.75681	7.80003
ENSG00000075290.7	8.13719	7.9865	3.80545	8.77504
ENSG00000075884.13	12.2058	3.99325	4.75681	2.92501
ENSG00000076201.14	300.059	292.506	426.21	367.576
ENSG00000076356.6	369.225	482.185	800.095	674.703	581.552	-0.792515	0.242935	-3.26225	0.00110531	0.461217	5362	PLXNA2	PLXNA2	protein_coding	plexin A2 [Source:HGNC Symbol;Acc:HGNC:9100]
ENSG00000076641.4	463.82	571.035	467.119	554.777
ENSG00000076826.9	2.0343	4.99156	0	9.75004
ENSG00000076864.19	0	11.9798	13.3191	10.725
ENSG00000077274.8	0	7.9865	7.61089	13.6501
ENSG00000077454.15	710.987	719.783	713.521	768.303
ENSG00000077522.12	8.13719	15.973	0	0	6.02755	6.08865	2.40825	2.52825	0.0114634	0.998702	88	ACTN2	ACTN2	protein_coding	actinin alpha 2 [Source:HGNC Symbol;Acc:HGNC:164]
ENSG00000077616.10	0	18.9679	19.9786	0
ENSG00000077935.16	13.2229	1.99663	4.75681	0
ENSG00000078043.15	906.28	803.642	914.258	901.879
ENSG00000078098.13	26.4459	4.99156	41.8599	5.85002
ENSG00000078114.18	712.005	618.954	554.644	488.477
ENSG00000078699.21	325.488	439.258	419.55	283.726
ENSG00000079102.16	55.9432	58.9004	25.6868	76.0503
ENSG00000079112.9	0	6.98819	4.75681	2.92501
ENSG00000079308.17	32.5488	7.9865	48.5194	52.6502
ENSG00000079335.19	339.728	215.636	345.344	363.676
ENSG00000079841.18	61.029	91.8448	54.2276	58.5002
ENSG00000080031.9	110.869	148.749	118.92	155.026
ENSG00000080166.15	6.1029	0	4.75681	16.5751
ENSG00000080224.17	116.972	76.8701	133.191	149.176
ENSG00000080493.15	226.824	185.686	105.601	293.476
ENSG00000080854.14	8.13719	9.98313	4.75681	11.7
ENSG00000081148.11	107.818	117.801	114.163	111.15
ENSG00000081237.19	20.343	40.9308	7.61089	14.6251
ENSG00000081479.12	26.4459	23.9595	30.4436	15.6001
ENSG00000081923.12	190.207	177.7	313.949	182.326
ENSG00000081985.10	30.5145	15.973	25.6868	20.4751
ENSG00000082126.17	83.4062	86.8532	73.2548	133.576
ENSG00000082175.14	12.2058	15.973	8.56225	0
ENSG00000082212.12	2175.68	1495.47	1189.2	1744.28
ENSG00000082293.12	8.13719	11.9798	14.2704	21.4501
ENSG00000082482.13	91.5434	59.8988	73.2548	26.3251
ENSG00000083067.22	101.715	98.8329	203.591	200.851	151.248	-1.01202	0.38824	-2.60669	0.00914231	0.998702	80036	TRPM3	TRPM3	protein_coding	transient receptor potential cation channel subfamily M member 3 [Source:HGNC Symbol;Acc:HGNC:17992]
ENSG00000084110.10	7.12005	12.9781	24.7354	15.6001
ENSG00000084112.14	850.337	920.444	1050.3	1211.93
ENSG00000084444.13	409.911	342.421	465.216	467.027
ENSG00000084734.8	25.4287	17.9696	4.75681	6.82503
ENSG00000085185.15	126.127	77.8684	120.823	67.2753
ENSG00000085465.12	160.71	237.598	189.321	191.101
ENSG00000085552.16	4.0686	9.98313	0	17.5501
ENSG00000085563.14	5.08575	0	4.75681	3.90002
ENSG00000085741.12	13.2229	3.99325	8.56225	7.80003
ENSG00000085831.15	61.029	67.8853	40.9085	88.7254
ENSG00000086570.12	670.301	595.993	406.231	108.225
ENSG00000086717.18	18.3087	25.9561	7.61089	0
ENSG00000086730.16	111.886	66.8869	63.7412	133.576
ENSG00000087085.14	50.8575	25.9561	46.6167	29.2501
ENSG00000087258.14	47.806	55.9055	67.5467	76.0503
ENSG00000087589.16	4.0686	1.99663	22.8327	0
ENSG00000088002.11	31.5316	52.9106	39.0058	16.5751
ENSG00000088340.15	84.4234	83.8583	95.1362	46.8002
ENSG00000088367.21	391.602	386.347	364.371	290.551
ENSG00000088836.13	101.715	147.75	125.58	105.3
ENSG00000088881.20	87.4748	99.8313	128.434	52.6502
ENSG00000088899.15	660.13	763.709	642.169	450.452
ENSG00000089041.16	74.2519	77.8684	48.5194	35.1001
ENSG00000089163.4	70.1833	34.9409	45.6654	84.8253
ENSG00000089177.18	503.489	542.084	516.589	534.302
ENSG00000089199.9	195.293	192.674	176.002	194.026
ENSG00000089472.16	76.2862	92.8431	150.315	65.3253
ENSG00000089486.16	45.7717	0	16.1731	6.82503
ENSG00000089639.10	491.283	494.165	515.638	546.002
ENSG00000089692.8	0	3.99325	13.3191	0
ENSG00000089847.12	22.3773	17.9696	41.8599	24.3751
ENSG00000090020.10	273.613	235.602	388.156	376.352	318.43	-0.586374	0.283646	-2.06727	0.0387085	0.998702	6548	SLC9A1	SLC9A1	protein_coding	solute carrier family 9 member A1 [Source:HGNC Symbol;Acc:HGNC:11071]
ENSG00000090402.7	16.2744	36.9376	0	11.7
ENSG00000090534.18	4.0686	6.98819	12.3677	7.80003
ENSG00000090539.15	23.3944	11.9798	44.714	16.5751
ENSG00000090924.14	551.295	627.939	753.478	690.303
ENSG00000090975.12	327.522	341.423	416.696	486.527
ENSG00000091128.12	25.4287	37.9359	15.2218	34.1251
ENSG00000091137.12	145.452	175.703	126.531	294.451
ENSG00000091262.15	8.13719	8.98481	24.7354	9.75004
ENSG00000091428.17	398.723	420.29	349.15	169.651
ENSG00000092096.16	133.247	125.787	158.877	182.326
ENSG00000092295.11	31.5316	7.9865	9.51362	29.2501
ENSG00000092607.14	76.2862	72.8768	67.5467	46.8002
ENSG00000092850.11	26.4459	23.9595	34.249	17.5501
ENSG00000092929.11	5.08575	5.98988	4.75681	19.5001
ENSG00000093217.9	81.3719	149.747	159.829	189.151
ENSG00000095203.14	216.653	192.674	188.37	200.851
ENSG00000095303.15	13.2229	7.9865	18.0759	11.7
ENSG00000095397.13	154.607	165.72	217.862	194.026
ENSG00000095464.9	7.12005	2.99494	13.3191	6.82503
ENSG00000095596.11	13.2229	35.9393	77.0603	24.3751
ENSG00000096070.19	572.655	551.069	627.899	499.202
ENSG00000097096.8	716.073	691.831	671.661	669.828
ENSG00000099139.13	82.3891	145.754	67.5467	56.5502
ENSG00000099308.10	190.207	190.678	212.154	302.251
ENSG00000099330.8	234.961	138.765	159.829	183.301
ENSG00000099337.4	56.9604	69.8819	66.5953	89.7004
ENSG00000099338.22	54.9261	7.9865	39.9572	16.5751
ENSG00000099834.18	7.12005	12.9781	21.8813	7.80003
ENSG00000099864.17	79.3376	55.9055	49.4708	28.2751
ENSG00000099904.15	314.299	493.166	452.848	505.052
ENSG00000099953.9	43.7374	39.9325	40.9085	37.0502
ENSG00000099954.18	4.0686	3.99325	11.4163	1.95001
ENSG00000099994.10	20.343	9.98313	30.4436	14.6251
ENSG00000100055.20	21.3601	0	11.4163	19.5001
ENSG00000100156.10	11.1886	18.9679	20.93	3.90002
ENSG00000100167.20	24.4116	7.9865	27.5895	15.6001
ENSG00000100207.18	354.985	366.381	327.268	298.351
ENSG00000100228.12	523.832	540.087	546.082	491.402
ENSG00000100234.11	24.4116	0	30.4436	19.5001
ENSG00000100276.9	0	3.99325	11.4163	9.75004
ENSG00000100285.9	11.1886	7.9865	22.8327	17.5501
ENSG00000100298.15	18.3087	31.946	4.75681	12.6751
ENSG00000100350.14	727.262	649.901	449.043	709.803
ENSG00000100351.16	12.2058	12.9781	16.1731	0
ENSG00000100427.15	90.5263	36.9376	65.6439	28.2751
ENSG00000100505.13	797.445	921.442	783.922	776.103
ENSG00000100557.9	4.0686	0	4.75681	3.90002
ENSG00000100558.8	4.0686	5.98988	7.61089	0
ENSG00000100599.15	81.3719	140.762	131.288	168.676
ENSG00000100652.4	44.7546	19.9663	26.6381	34.1251
ENSG00000100739.10	0	3.99325	0	4.87502
ENSG00000100767.16	67.1319	21.9629	33.2977	54.6002
ENSG00000100987.14	38.6517	40.9308	52.3249	43.8752
ENSG00000101049.14	8.13719	8.98481	0	3.90002
ENSG00000101096.19	20.343	27.9528	9.51362	15.6001
ENSG00000101115.12	49.8403	27.9528	43.7626	3.90002
ENSG00000101213.6	21.3601	23.9595	34.249	16.5751
ENSG00000101222.12	18.3087	0	17.1245	16.5751
ENSG00000101276.15	8.13719	19.9663	24.7354	37.0502
ENSG00000101298.13	598.084	527.109	616.482	624.978
ENSG00000101333.16	63.0633	57.9021	73.2548	79.9503
ENSG00000101489.19	10.1715	13.9764	9.51362	9.75004
ENSG00000101542.9	8.13719	4.99156	0	5.85002
ENSG00000101746.15	0	12.9781	16.1731	3.90002
ENSG00000101842.13	9.15434	0	7.61089	6.82503
ENSG00000101849.16	213.601	183.69	272.089	183.301
ENSG00000101958.13	10.1715	2.99494	0	2.92501
ENSG00000101977.20	75.2691	109.814	58.9844	75.0753
ENSG00000102003.10	26.4459	25.9561	27.5895	35.1001
ENSG00000102043.15	318.368	321.457	255.916	255.451
ENSG00000102048.15	298.025	278.529	268.284	375.377
ENSG00000102057.9	22.3773	30.9477	10.465	8.77504
ENSG00000102098.17	479.077	448.242	337.733	409.502
ENSG00000102174.8	349.899	364.384	214.056	345.151
ENSG00000102221.13	499.42	558.057	559.401	504.077
ENSG00000102239.4	6.1029	11.9798	11.4163	5.85002
ENSG00000102349.17	13.2229	27.9528	60.8871	36.0751
ENSG00000102383.13	224.79	152.742	185.516	202.801
ENSG00000102385.12	139.349	171.71	227.375	209.626
ENSG00000102387.15	28.4802	0	17.1245	24.3751
ENSG00000102445.18	29.4973	15.973	32.3463	20.4751
ENSG00000102452.15	112.904	70.8802	98.9416	106.275
ENSG00000102524.11	25.4287	8.98481	18.0759	34.1251
ENSG00000102678.6	24.4116	49.9156	47.5681	46.8002
ENSG00000102683.7	16.2744	37.9359	30.4436	7.80003
ENSG00000102755.11	8.13719	12.9781	7.61089	7.80003
ENSG00000102760.12	0	0	5.70817	16.5751	5.57081	-5.90912	2.48469	-2.37822	0.0173967	0.998702	28984	RGCC	RGCC	protein_coding	regulator of cell cycle [Source:HGNC Symbol;Acc:HGNC:20369]
ENSG00000102780.16	650.976	1654.2	1725.77	863.854
ENSG00000102796.10	302.093	383.352	310.144	293.476
ENSG00000102854.15	4.0686	17.9696	19.9786	30.2251
ENSG00000102858.12	416.014	354.401	296.825	328.576
ENSG00000102890.14	92.5606	137.767	110.358	158.926
ENSG00000102935.11	743.536	937.415	774.408	361.726
ENSG00000102996.4	163.761	166.718	243.549	200.851
ENSG00000103089.8	4.0686	0	8.56225	8.77504
ENSG00000103168.16	402.791	416.296	441.432	406.577
ENSG00000103196.11	208.516	189.679	131.288	78.0003	151.871	0.927465	0.418673	2.21525	0.0267431	0.998702	83716	CRISPLD2	CRISPLD2	protein_coding	cysteine rich secretory protein LCCL domain containing 2 [Source:HGNC Symbol;Acc:HGNC:25248]
ENSG00000103241.6	31.5316	136.769	140.802	142.351
ENSG00000103269.13	14.2401	27.9528	16.1731	13.6501
ENSG00000103460.16	25.4287	25.9561	16.1731	3.90002
ENSG00000103485.17	24.4116	70.8802	78.0116	25.3501
ENSG00000103534.16	1.01715	11.9798	0	0.975004
ENSG00000103569.9	3.05145	3.99325	7.61089	3.90002
ENSG00000103647.12	154.607	108.816	155.072	215.476
ENSG00000103742.11	34.5831	7.9865	34.249	21.4501
ENSG00000103832.10	76.2862	30.9477	20.93	48.7502
ENSG00000104043.14	12.2058	3.99325	7.61089	13.6501
ENSG00000104055.15	198.344	227.615	101.796	161.851
ENSG00000104081.13	126.127	124.789	312.998	29.2501
ENSG00000104140.6	81.3719	63.892	46.6167	39.0002
ENSG00000104237.8	23.3944	16.9713	14.2704	42.9002
ENSG00000104290.10	1426.04	1568.35	1526.94	1663.36
ENSG00000104327.7	28.4802	47.919	63.7412	25.3501
ENSG00000104361.9	5.08575	12.9781	12.3677	6.82503
ENSG00000104415.14	9.15434	3.99325	8.56225	0
ENSG00000104490.17	12.2058	12.9781	7.61089	20.4751
ENSG00000104537.16	8.13719	3.99325	2.85408	8.77504
ENSG00000104611.11	411.945	494.165	482.34	625.953
ENSG00000104722.13	9.15434	10.9814	4.75681	4.87502
ENSG00000104808.7	25.4287	32.9443	29.4922	36.0751
ENSG00000104833.11	4.0686	8.98481	20.93	20.4751
ENSG00000104967.6	5.08575	0	6.65953	17.5501
ENSG00000105088.8	20.343	12.9781	9.51362	2.92501
ENSG00000105173.13	1052.75	1053.22	880.009	859.953
ENSG00000105204.13	208.516	143.757	212.154	178.426
ENSG00000105227.14	488.232	409.308	367.226	398.777
ENSG00000105246.5	0	7.9865	19.0272	7.80003
ENSG00000105339.10	112.904	116.803	93.2334	134.551
ENSG00000105376.4	86.4577	30.9477	58.9844	25.3501
ENSG00000105383.14	45.7717	46.9207	62.7899	43.8752
ENSG00000105499.13	16.2744	35.9393	61.8385	33.1501
ENSG00000105509.10	0	12.9781	20.93	11.7
ENSG00000105523.3	12.2058	22.9612	19.9786	28.2751
ENSG00000105538.9	42.7203	21.9629	20.93	50.7002
ENSG00000105639.18	16.2744	33.9426	36.1517	21.4501
ENSG00000105642.15	9.15434	2.99494	0	5.85002
ENSG00000105672.14	69.1662	25.9561	36.1517	50.7002
ENSG00000105675.8	3.05145	8.98481	4.75681	11.7
ENSG00000105711.11	79.3376	43.9258	50.4222	60.4502
ENSG00000105717.13	127.144	110.813	134.142	93.6004
ENSG00000105784.15	135.281	123.791	81.8171	123.826
ENSG00000105792.19	259.373	177.7	220.716	244.726
ENSG00000105880.5	28.4802	33.9426	21.8813	37.0502
ENSG00000105929.16	4.0686	0	3.80545	3.90002
ENSG00000105967.15	0	15.973	7.61089	15.6001
ENSG00000106012.17	769.982	1487.49	820.074	750.753
ENSG00000106034.17	85.4405	103.825	97.0389	153.076
ENSG00000106078.17	23.3944	33.9426	39.0058	57.5252
ENSG00000106125.14	338.711	312.472	282.554	277.876
ENSG00000106302.9	19.3258	11.9798	11.4163	0
ENSG00000106327.12	16.2744	9.98313	8.56225	5.85002
ENSG00000106333.12	142.401	99.8313	207.397	130.651
ENSG00000106336.12	21.3601	3.99325	25.6868	2.92501
ENSG00000106511.5	12.2058	3.99325	0	7.80003
ENSG00000106560.10	0	0	3.80545	3.90002
ENSG00000106689.10	81.3719	115.804	116.066	124.801
ENSG00000106701.11	461.786	293.504	176.953	292.501	306.186	0.686208	0.349338	1.96431	0.049494	0.998702	83856	FSD1L	FSD1L	protein_coding	fibronectin type III and SPRY domain containing 1 like [Source:HGNC Symbol;Acc:HGNC:13753]
ENSG00000106772.17	503.489	505.146	244.5	351.001	401.034	0.7605	0.278416	2.73152	0.00630432	0.876874	158471	PRUNE2	PRUNE2	protein_coding	prune homolog 2 [Source:HGNC Symbol;Acc:HGNC:25209]
ENSG00000106868.16	28.4802	59.8988	85.6225	102.375
ENSG00000106927.11	84.4234	39.9325	47.5681	39.9752
ENSG00000106948.16	217.67	183.69	253.062	219.376
ENSG00000107014.8	26.4459	20.9646	16.1731	12.6751
ENSG00000107018.7	46.7889	51.9123	11.4163	43.8752
ENSG00000107282.7	214.619	259.561	176.002	189.151
ENSG00000107438.8	66.1147	64.8903	93.2334	43.8752
ENSG00000107485.16	28.4802	74.8734	41.8599	44.8502
ENSG00000107611.14	594.015	539.089	554.644	495.302
ENSG00000107719.8	75.2691	47.919	81.8171	42.9002
ENSG00000107731.12	12.2058	39.9325	7.61089	11.7
ENSG00000107742.12	61.029	27.9528	60.8871	39.0002
ENSG00000107882.11	433.306	403.318	371.982	509.927
ENSG00000107954.10	0	7.9865	11.4163	15.6001
ENSG00000108175.16	381.431	429.274	383.399	390.977
ENSG00000108231.12	5.08575	3.99325	1.90272	12.6751
ENSG00000108242.12	11.1886	30.9477	10.465	27.3001
ENSG00000108309.13	8.13719	2.99494	0	6.82503
ENSG00000108352.12	87.4748	92.8431	80.8657	132.601
ENSG00000108370.16	211.567	165.72	163.634	276.901
ENSG00000108551.4	54.9261	55.9055	102.747	55.5752
ENSG00000108576.9	34.5831	69.8819	35.2004	49.7252
ENSG00000108602.17	124.092	135.771	146.51	129.676
ENSG00000108821.13	120.024	115.804	109.407	73.1253
ENSG00000108852.14	179.018	177.7	176.002	193.051
ENSG00000108878.4	0	2.99494	3.80545	5.85002
ENSG00000108924.13	150.538	151.744	253.062	234.976	197.58	-0.691141	0.343935	-2.00951	0.0444828	0.998702	3131	HLF	HLF	protein_coding	HLF, PAR bZIP transcription factor [Source:HGNC Symbol;Acc:HGNC:4977]
ENSG00000108947.4	266.493	341.423	296.825	208.651
ENSG00000108984.14	581.809	1200.97	456.654	852.153
ENSG00000109063.14	33.5659	85.8549	56.1303	27.3001
ENSG00000109452.12	13.2229	24.9578	7.61089	15.6001
ENSG00000109511.11	40.686	4.99156	37.1031	17.5501
ENSG00000109667.11	0	7.9865	8.56225	11.7
ENSG00000109705.7	181.053	157.733	167.44	122.85
ENSG00000109758.8	0	3.99325	13.3191	4.87502
ENSG00000109794.13	199.361	250.576	188.37	218.401
ENSG00000109819.8	383.465	521.119	523.249	685.428
ENSG00000109854.13	0	5.98988	13.3191	0
ENSG00000110042.7	20.343	29.9494	39.9572	4.87502
ENSG00000110169.10	13.2229	3.99325	11.4163	8.77504
ENSG00000110318.13	393.637	360.391	355.809	400.727
ENSG00000110328.5	0	8.98481	11.4163	9.75004
ENSG00000110400.10	294.973	298.495	284.457	280.801
ENSG00000110427.15	89.5091	99.8313	47.5681	71.1753
ENSG00000110436.12	38.6517	27.9528	49.4708	23.4001
ENSG00000110455.13	115.955	160.728	165.537	156.001
ENSG00000110675.12	94.5949	86.8532	41.8599	58.5002
ENSG00000110799.13	28.4802	31.946	32.3463	31.2001
ENSG00000110876.9	53.9089	47.919	74.2062	45.8252
ENSG00000110881.11	22.3773	40.9308	66.5953	16.5751
ENSG00000110900.14	20.343	9.98313	11.4163	19.5001
ENSG00000110987.8	188.173	203.656	203.591	140.401
ENSG00000111110.11	396.688	431.271	399.572	441.677
ENSG00000111224.13	477.043	343.42	307.29	365.626
ENSG00000111245.14	8.13719	4.99156	14.2704	16.5751
ENSG00000111424.10	139.349	173.706	113.212	167.701
ENSG00000111452.12	4.0686	5.98988	7.61089	9.75004
ENSG00000111490.12	300.059	171.71	195.029	186.226
ENSG00000111676.14	87.4748	124.789	145.558	164.776
ENSG00000111679.16	12.2058	5.98988	28.5408	3.90002
ENSG00000111713.2	12.2058	0	8.56225	0
ENSG00000111834.12	95.612	50.9139	95.1362	51.6752
ENSG00000111863.12	80.3548	44.9241	37.1031	50.7002
ENSG00000111886.10	33.5659	11.9798	17.1245	25.3501
ENSG00000112053.13	3.05145	3.99325	4.75681	2.92501
ENSG00000112175.7	4.0686	7.9865	0	9.75004
ENSG00000112182.14	71.2005	49.9156	78.0116	57.5252
ENSG00000112218.8	373.294	329.443	351.052	410.477
ENSG00000112238.11	12.2058	12.9781	4.75681	19.5001
ENSG00000112299.7	28.4802	5.98988	12.3677	22.4251
ENSG00000112320.11	83.4062	67.8853	55.179	40.9502
ENSG00000112414.14	895.091	755.723	716.375	877.504
ENSG00000112425.14	399.74	336.431	414.794	370.502
ENSG00000112539.14	45.7717	29.9494	31.3949	24.3751
ENSG00000112561.17	384.482	466.212	477.584	344.176
ENSG00000112599.8	83.4062	53.9089	97.0389	55.5752
ENSG00000112619.7	8.13719	19.9663	14.2704	11.7
ENSG00000112706.11	0	11.9798	7.61089	12.6751
ENSG00000112782.16	0	12.9781	11.4163	0
ENSG00000112787.12	57.9775	55.9055	88.4766	79.9503
ENSG00000112902.11	152.572	177.7	207.397	257.401
ENSG00000112936.18	6.1029	7.9865	0	0
ENSG00000112964.13	245.133	234.603	214.056	217.426
ENSG00000112981.4	17.2915	42.9274	37.1031	56.5502
ENSG00000113303.11	6.1029	13.9764	2.85408	0
ENSG00000113389.15	119.006	110.813	154.121	146.251
ENSG00000113494.16	115.955	107.818	169.342	159.901
ENSG00000113504.20	0	4.99156	1.90272	12.6751
ENSG00000113721.13	111.886	94.8397	107.504	111.15
ENSG00000113924.11	10.1715	12.9781	9.51362	12.6751
ENSG00000113946.3	16.2744	7.9865	3.80545	7.80003
ENSG00000114270.17	516.712	438.259	663.099	576.227
ENSG00000114541.14	24.4116	17.9696	39.0058	81.9003	40.8218	-1.51234	0.76846	-1.96801	0.0490664	0.998702	23150	FRMD4B	FRMD4B	protein_coding	FERM domain containing 4B [Source:HGNC Symbol;Acc:HGNC:24886]
ENSG00000114646.9	93.5777	73.8751	117.017	70.2003
ENSG00000114698.14	336.676	327.447	335.831	346.126
ENSG00000114739.13	1346.71	1337.74	1251.99	1307.48
ENSG00000114757.18	120.024	166.718	119.872	204.751
ENSG00000114805.17	471.957	494.165	674.515	679.578	580.054	-0.487018	0.221642	-2.19732	0.0279977	0.998702	23007	PLCH1	PLCH1	protein_coding	phospholipase C eta 1 [Source:HGNC Symbol;Acc:HGNC:29185]
ENSG00000114812.12	9.15434	3.99325	1.90272	0
ENSG00000114854.7	8.13719	1.99663	4.75681	6.82503
ENSG00000114933.15	1437.23	1358.7	1325.25	1568.78
ENSG00000114948.12	366.174	372.371	308.241	312.976
ENSG00000115041.12	82.3891	102.826	68.498	39.0002
ENSG00000115194.10	9.15434	6.98819	35.2004	27.3001
ENSG00000115297.10	72.2176	75.8718	95.1362	15.6001
ENSG00000115339.13	4.0686	8.98481	11.4163	8.77504
ENSG00000115353.10	232.927	269.544	223.57	130.651
ENSG00000115423.18	12.2058	12.9781	4.75681	10.725
ENSG00000115507.9	18.3087	34.9409	19.9786	65.3253
ENSG00000115525.17	161.727	171.71	168.391	146.251
ENSG00000115592.11	0	4.99156	2.85408	0
ENSG00000115602.16	8.13719	7.9865	4.75681	11.7
ENSG00000115604.10	31.5316	34.9409	31.3949	22.4251
ENSG00000115616.2	85.4405	83.8583	103.698	227.176	125.043	-0.966377	0.487368	-1.98285	0.0473842	0.998702	6549	SLC9A2	SLC9A2	protein_coding	solute carrier family 9 member A2 [Source:HGNC Symbol;Acc:HGNC:11072]
ENSG00000115718.17	14.2401	55.9055	18.0759	14.6251
ENSG00000115844.10	8.13719	3.99325	10.465	28.2751
ENSG00000115850.9	44.7546	7.9865	27.5895	35.1001
ENSG00000115896.15	154.607	163.723	120.823	146.251
ENSG00000115919.14	44.7546	47.919	21.8813	9.75004
ENSG00000115956.9	12.2058	0	0	5.85002
ENSG00000116017.10	337.694	305.484	336.782	334.426
ENSG00000116183.10	5.08575	19.9663	28.5408	9.75004
ENSG00000116329.10	6.1029	0	11.4163	7.80003
ENSG00000116396.14	23.3944	10.9814	17.1245	29.2501
ENSG00000116525.13	178.001	193.673	207.397	219.376
ENSG00000116604.17	333.625	288.512	366.274	256.426
ENSG00000116703.13	4.0686	1.99663	15.2218	0
ENSG00000116731.22	239.03	697.82	534.665	700.053
ENSG00000116774.11	6.1029	24.9578	15.2218	7.80003
ENSG00000116819.6	8.13719	15.973	12.3677	6.82503
ENSG00000116833.13	34.5831	10.9814	11.4163	19.5001
ENSG00000116852.14	93.5777	147.75	66.5953	117
ENSG00000116882.14	23.3944	0	19.0272	5.85002
ENSG00000116983.12	16.2744	3.99325	11.4163	0
ENSG00000116990.10	31.5316	36.9376	19.9786	0
ENSG00000117115.12	137.315	102.826	115.115	166.726
ENSG00000117148.7	10.1715	4.99156	7.61089	0
ENSG00000117266.15	31.5316	30.9477	48.5194	21.4501
ENSG00000117407.16	8.13719	29.9494	18.0759	7.80003
ENSG00000117480.15	113.921	119.798	119.872	61.4252
ENSG00000117595.11	12.2058	0	0	3.90002
ENSG00000117598.11	0	0	8.56225	17.5501	6.52808	-6.138	2.34988	-2.61204	0.00900027	0.998702	163404	PLPPR5	PLPPR5	protein_coding	phospholipid phosphatase related 5 [Source:HGNC Symbol;Acc:HGNC:31703]
ENSG00000117600.12	24.4116	54.9072	11.4163	25.3501
ENSG00000117707.15	256.322	356.398	450.945	463.127	381.698	-0.576878	0.27944	-2.06441	0.0389791	0.998702	5629	PROX1	PROX1	protein_coding	prospero homeobox 1 [Source:HGNC Symbol;Acc:HGNC:9459]
ENSG00000117834.12	18.3087	4.99156	11.4163	14.6251
ENSG00000117983.17	1.01715	3.99325	9.51362	0.975004
ENSG00000118004.17	13.2229	0	12.3677	0
ENSG00000118276.11	253.27	315.467	213.105	352.951
ENSG00000118473.21	16.2744	10.9814	4.75681	3.90002
ENSG00000118492.16	33.5659	0	8.56225	3.90002
ENSG00000118495.18	399.74	596.991	436.675	577.202
ENSG00000118513.18	191.224	175.703	130.337	165.751
ENSG00000118514.13	72.2176	35.9393	73.2548	38.0252
ENSG00000118729.11	75.2691	75.8718	89.428	155.026
ENSG00000118733.16	9.15434	0	4.75681	4.87502
ENSG00000118777.11	69.1662	164.722	97.9902	126.751
ENSG00000118976.5	6.1029	0	19.0272	8.77504
ENSG00000119121.21	31.5316	8.98481	3.80545	3.90002
ENSG00000119125.16	70.1833	64.8903	50.4222	36.0751
ENSG00000119227.7	159.692	111.811	166.488	83.8503
ENSG00000119283.15	0	0	15.2218	8.77504	5.99921	-6.01659	2.40676	-2.49986	0.0124241	0.998702	440730	TRIM67	TRIM67	protein_coding	tripartite motif containing 67 [Source:HGNC Symbol;Acc:HGNC:31859]
ENSG00000119411.10	5.08575	4.99156	4.75681	0
ENSG00000119508.17	0	0	11.4163	5.85002	4.31659	-5.54174	2.68886	-2.061	0.0393031	0.998702	8013	NR4A3	NR4A3	protein_coding	nuclear receptor subfamily 4 group A member 3 [Source:HGNC Symbol;Acc:HGNC:7982]
ENSG00000119514.6	128.161	148.749	150.315	115.05
ENSG00000119547.5	4.0686	9.98313	7.61089	35.1001
ENSG00000119698.11	36.6174	10.9814	15.2218	3.90002
ENSG00000119714.10	18.3087	9.98313	0	7.80003
ENSG00000119715.15	22.3773	18.9679	20.93	53.6252
ENSG00000119771.14	274.63	353.403	388.156	352.951
ENSG00000119772.16	912.383	1035.25	1023.67	863.854
ENSG00000119866.21	5.08575	8.98481	16.1731	20.4751
ENSG00000119915.4	16.2744	19.9663	16.1731	3.90002
ENSG00000120049.19	38.6517	19.9663	67.5467	42.9002
ENSG00000120051.14	80.3548	86.8532	89.428	89.7004
ENSG00000120071.13	1097.5	1318.77	1127.36	1183.65
ENSG00000120156.20	4.0686	12.9781	11.4163	3.90002
ENSG00000120162.9	10.1715	49.9156	30.4436	27.3001
ENSG00000120210.6	7.12005	0.998313	0	3.90002
ENSG00000120242.3	4.0686	4.99156	3.80545	0
ENSG00000120251.19	44.7546	65.8886	11.4163	27.3001
ENSG00000120279.6	0	0	4.75681	3.90002
ENSG00000120500.17	10.1715	20.9646	8.56225	13.6501
ENSG00000120519.14	470.94	475.197	479.486	505.052
ENSG00000120555.13	16.2744	31.946	17.1245	18.5251
ENSG00000120594.16	25.4287	25.9561	22.8327	24.3751
ENSG00000120658.13	156.641	137.767	146.51	177.451
ENSG00000120669.15	89.5091	17.9696	90.3793	85.8003
ENSG00000120693.13	216.653	204.654	143.656	235.951
ENSG00000120738.7	30.5145	19.9663	32.3463	24.3751
ENSG00000120899.17	110.869	208.647	174.099	144.301
ENSG00000121207.11	356.002	226.617	230.23	262.276
ENSG00000121297.6	303.111	251.575	340.587	296.401
ENSG00000121314.2	3.05145	2.99494	0	3.90002
ENSG00000121316.10	83.4062	120.796	103.698	105.3
ENSG00000121335.11	2.0343	0	5.70817	0.975004
ENSG00000121377.2	0	0.998313	1.90272	3.90002
ENSG00000121381.4	6.1029	2.99494	3.80545	2.92501
ENSG00000121440.14	161.727	147.75	151.266	244.726
ENSG00000121552.3	0	0	19.9786	12.6751	8.16341	-6.46096	2.19239	-2.947	0.00320875	0.640354	1475	CSTA	CSTA	protein_coding	cystatin A [Source:HGNC Symbol;Acc:HGNC:2481]
ENSG00000121753.12	706.919	765.706	804.852	492.377
ENSG00000121797.9	8.13719	3.99325	0	11.7
ENSG00000121871.3	16.2744	39.9325	36.1517	13.6501
ENSG00000122035.6	51.8746	46.9207	61.8385	59.4752
ENSG00000122367.19	24.4116	18.9679	21.8813	51.6752
ENSG00000122515.14	520.78	478.192	549.887	587.927
ENSG00000122574.10	34.5831	28.9511	15.2218	42.9002
ENSG00000122641.10	63.0633	109.814	61.8385	64.3503
ENSG00000122778.9	988.669	948.397	1094.07	943.804
ENSG00000122787.14	4.0686	0	1.90272	3.90002
ENSG00000122877.15	0	7.9865	25.6868	0
ENSG00000123191.14	222.756	112.809	105.601	211.576
ENSG00000123338.12	15.2572	12.9781	11.4163	3.90002
ENSG00000123453.17	22.3773	21.9629	16.1731	0
ENSG00000123560.13	33.5659	14.9747	31.3949	9.75004
ENSG00000123610.4	10.1715	0	0	3.90002
ENSG00000123612.15	61.029	43.9258	50.4222	42.9002
ENSG00000123892.11	36.6174	19.9663	0	13.6501
ENSG00000123901.8	0	0	7.61089	4.87502
ENSG00000123977.9	4.0686	0	3.80545	0
ENSG00000124097.7	2.0343	0.998313	9.51362	17.5501
ENSG00000124107.5	0	7.9865	7.61089	16.5751
ENSG00000124134.8	77.3033	79.865	65.6439	43.8752
ENSG00000124140.13	22.3773	20.9646	39.9572	40.9502
ENSG00000124215.16	3.05145	20.9646	5.70817	14.6251
ENSG00000124216.3	32.5488	54.9072	56.1303	39.9752
ENSG00000124249.6	27.463	19.9663	3.80545	0	12.8087	3.63294	1.52686	2.37935	0.017343	0.998702	60598	KCNK15	KCNK15	protein_coding	potassium two pore domain channel subfamily K member 15 [Source:HGNC Symbol;Acc:HGNC:13814]
ENSG00000124334.17	1.01715	4.99156	0.951362	0
ENSG00000124334.17_PAR_Y	1.01715	0.998313	0.951362	0
ENSG00000124374.8	325.488	200.661	272.089	280.801
ENSG00000124406.16	416.014	358.394	395.766	645.453
ENSG00000124466.8	13.2229	12.9781	15.2218	7.80003
ENSG00000124490.13	12.2058	8.98481	2.85408	3.90002
ENSG00000124496.12	298.025	396.33	252.111	287.626
ENSG00000124610.4	4.0686	12.9781	8.56225	4.87502
ENSG00000124613.8	129.178	130.779	142.704	104.325
ENSG00000124657.1	7.12005	3.99325	6.65953	8.77504
ENSG00000124664.10	6.1029	9.98313	8.56225	8.77504
ENSG00000124678.17	8.13719	3.99325	29.4922	12.6751
ENSG00000124721.17	4.0686	11.9798	3.80545	0
ENSG00000124743.5	24.4116	18.9679	15.2218	29.2501
ENSG00000124772.11	4.0686	14.9747	29.4922	0
ENSG00000124839.12	32.5488	43.9258	65.6439	24.3751
ENSG00000125089.16	63.0633	100.83	169.342	140.401	118.409	-0.918058	0.460288	-1.99453	0.0460945	0.998702	54436	SH3TC1	SH3TC1	protein_coding	SH3 domain and tetratricopeptide repeats 1 [Source:HGNC Symbol;Acc:HGNC:26009]
ENSG00000125246.15	137.315	210.644	154.121	199.876
ENSG00000125355.15	144.435	123.791	149.364	180.376
ENSG00000125409.12	8.13719	5.98988	9.51362	12.6751
ENSG00000125462.16	2.0343	3.99325	0	1.95001
ENSG00000125531.6	24.4116	23.9595	28.5408	23.4001
ENSG00000125675.17	27.463	20.9646	16.1731	12.6751
ENSG00000125731.12	8.13719	11.9798	28.5408	25.3501
ENSG00000125787.11	6.1029	3.99325	7.61089	2.92501
ENSG00000125848.9	90.5263	129.781	68.498	86.7754
ENSG00000125872.7	3.05145	1.99663	0	0
ENSG00000125997.5	10.1715	2.99494	0	12.6751
ENSG00000126010.5	20.343	19.9663	4.75681	47.7752
ENSG00000126217.20	2.0343	0	0	3.90002
ENSG00000126218.11	16.2744	0	21.8813	19.5001
ENSG00000126231.13	0	7.9865	9.51362	11.7
ENSG00000126243.8	107.818	159.73	184.564	124.801
ENSG00000126264.9	14.2401	15.973	12.3677	6.82503
ENSG00000126705.14	122.058	185.686	247.354	171.601
ENSG00000126778.9	165.795	165.72	140.802	166.726
ENSG00000126822.16	261.407	256.566	313.949	232.051
ENSG00000126838.9	9.15434	0	18.0759	4.87502
ENSG00000126882.12	26.4459	50.9139	33.2977	28.2751
ENSG00000127129.9	8.13719	2.99494	12.3677	15.6001
ENSG00000127241.16	0	12.9781	8.56225	0
ENSG00000127311.9	681.49	829.598	1417.53	1521.01	1112.41	-0.959387	0.19145	-5.01116	5.41e-07	0.000827783	92797	HELB	HELB	protein_coding	DNA helicase B [Source:HGNC Symbol;Acc:HGNC:17196]
ENSG00000127325.18	91.5434	30.9477	57.0817	78.9753
ENSG00000127366.5	12.2058	40.9308	32.3463	25.3501
ENSG00000127377.9	2.0343	5.98988	2.85408	4.87502
ENSG00000127527.13	601.135	718.785	622.19	695.178
ENSG00000127528.5	26.4459	68.8836	36.1517	43.8752
ENSG00000127589.4	117.989	66.8869	75.1576	94.5754
ENSG00000127666.9	213.601	208.647	230.23	221.326
ENSG00000127903.13	38.6517	33.9426	32.3463	29.2501
ENSG00000128045.6	4.0686	0	7.61089	3.90002
ENSG00000128298.16	0	4.99156	4.75681	12.6751
ENSG00000128340.14	4.0686	20.9646	24.7354	7.80003
ENSG00000128482.15	13.2229	11.9798	13.3191	23.4001
ENSG00000128573.24	12.2058	15.973	3.80545	3.90002
ENSG00000128596.16	372.277	473.2	375.788	338.326
ENSG00000128655.17	84.4234	70.8802	70.4008	86.7754
ENSG00000128849.10	383.465	413.301	254.965	375.377
ENSG00000128917.6	5.08575	0	10.465	15.6001
ENSG00000128918.14	64.0804	104.823	32.3463	67.2753
ENSG00000129295.8	89.5091	32.9443	28.5408	45.8252
ENSG00000129467.13	3.05145	0	12.3677	4.87502
ENSG00000129646.14	221.739	223.622	220.716	231.076
ENSG00000129667.12	111.886	97.8346	116.066	74.1003
ENSG00000129757.13	43.7374	41.9291	54.2276	55.5752
ENSG00000129910.7	10.1715	11.9798	28.5408	14.6251
ENSG00000129946.10	91.5434	114.806	100.844	67.2753
ENSG00000129951.18	15.2572	2.99494	6.65953	2.92501
ENSG00000129990.14	5.08575	0.998313	2.85408	5.85002
ENSG00000129991.12	9.15434	0	18.0759	1.95001
ENSG00000130045.15	0	7.9865	4.75681	3.90002
ENSG00000130055.13	33.5659	46.9207	15.2218	24.3751
ENSG00000130158.13	402.791	429.274	440.48	525.527
ENSG00000130173.13	9.15434	9.98313	11.4163	1.95001
ENSG00000130475.14	50.8575	57.9021	56.1303	28.2751
ENSG00000130518.16	5.08575	9.98313	16.1731	22.4251
ENSG00000130529.15	585.878	627.939	647.877	536.252
ENSG00000130590.13	57.9775	40.9308	39.9572	51.6752
ENSG00000130592.15	53.9089	43.9258	67.5467	60.4502
ENSG00000130649.9	120.024	115.804	94.1848	81.9003
ENSG00000130653.15	0	2.99494	3.80545	9.75004
ENSG00000130675.14	26.4459	9.98313	34.249	24.3751
ENSG00000130699.18	349.899	297.497	262.576	293.476
ENSG00000130707.17	71.2005	62.8937	123.677	35.1001
ENSG00000130720.12	370.242	287.514	320.609	340.276
ENSG00000130762.14	257.339	310.475	278.749	236.926
ENSG00000130775.15	14.2401	60.8971	99.893	36.0751
ENSG00000130783.13	115.955	122.792	140.802	103.35
ENSG00000130856.16	779.136	960.377	842.906	868.729
ENSG00000130940.14	32.5488	47.919	37.1031	56.5502
ENSG00000130943.6	77.3033	47.919	67.5467	41.9252
ENSG00000131037.14	52.8918	60.8971	33.2977	28.2751
ENSG00000131080.14	158.675	153.74	123.677	212.551
ENSG00000131196.17	73.2348	58.9004	89.428	106.275
ENSG00000131242.17	389.568	415.298	500.416	370.502
ENSG00000131379.9	4.0686	3.99325	5.70817	2.92501
ENSG00000131471.6	4.0686	0	0	11.7
ENSG00000131477.10	32.5488	19.9663	43.7626	32.1751
ENSG00000131480.8	81.3719	70.8802	101.796	67.2753
ENSG00000131484.4	1.01715	6.98819	0.951362	3.90002
ENSG00000131620.17	20.343	6.98819	9.51362	11.7
ENSG00000131797.12	472.974	243.588	226.424	313.951
ENSG00000131831.17	0	0	7.61089	4.87502
ENSG00000131914.10	4.0686	11.9798	5.70817	7.80003
ENSG00000132005.8	50.8575	83.8583	75.1576	99.4504
ENSG00000132164.9	9.15434	13.9764	19.9786	21.4501
ENSG00000132205.10	85.4405	69.8819	87.5253	81.9003
ENSG00000132329.10	95.612	63.892	46.6167	49.7252
ENSG00000132465.10	0	15.973	7.61089	7.80003
ENSG00000132510.10	56.9604	68.8836	86.5739	74.1003
ENSG00000132821.11	89.5091	68.8836	91.3307	37.0502
ENSG00000132932.16	27.463	35.9393	9.51362	15.6001
ENSG00000132938.19	16.2744	15.973	14.2704	15.6001
ENSG00000132958.17	4.0686	0	0.951362	2.92501
ENSG00000132965.9	16.2744	13.9764	11.4163	11.7
ENSG00000133019.11	161.727	193.673	182.661	177.451
ENSG00000133067.17	239.03	164.722	260.673	88.7254
ENSG00000133106.14	9.15434	19.9663	39.9572	13.6501
ENSG00000133107.14	69.1662	78.8667	89.428	88.7254
ENSG00000133111.3	227.841	276.533	201.689	180.376
ENSG00000133247.13	129.178	320.458	323.463	195.976
ENSG00000133256.12	28.4802	23.9595	13.3191	24.3751
ENSG00000133328.3	5.08575	5.98988	11.4163	4.87502
ENSG00000133401.15	921.537	970.36	1071.23	1089.08
ENSG00000133433.10	142.401	140.762	131.288	117
ENSG00000133454.15	9.15434	7.9865	19.0272	15.6001
ENSG00000133460.19	467.889	450.239	495.659	463.127
ENSG00000133519.12	121.041	104.823	116.066	117
ENSG00000133619.17	642.838	926.434	727.792	688.353
ENSG00000133627.17	316.333	340.425	372.934	307.126
ENSG00000133636.10	28.4802	38.9342	25.6868	30.2251
ENSG00000133640.18	109.852	70.8802	78.0116	112.125
ENSG00000133678.13	212.584	213.639	228.327	290.551
ENSG00000133805.15	8.13719	23.9595	25.6868	36.0751
ENSG00000133863.8	75.2691	53.9089	49.4708	56.5502
ENSG00000133878.8	0	11.9798	14.2704	0
ENSG00000133937.4	12.2058	43.9258	39.0058	28.2751
ENSG00000133958.13	2.0343	0.998313	0.951362	0
ENSG00000133985.2	67.1319	75.8718	93.2334	44.8502
ENSG00000134007.3	16.2744	20.9646	26.6381	7.80003
ENSG00000134030.13	134.264	121.794	213.105	117
ENSG00000134042.12	4.0686	0	0	7.80003
ENSG00000134061.5	13.2229	12.9781	19.9786	106.275	38.1138	-2.26815	0.908852	-2.49562	0.0125738	0.998702	4064	CD180	CD180	protein_coding	CD180 molecule [Source:HGNC Symbol;Acc:HGNC:6726]
ENSG00000134215.15	127.144	83.8583	138.899	163.801
ENSG00000134258.16	76.2862	73.8751	40.9085	18.5251	52.3987	1.33622	0.68086	1.96255	0.049699	0.998702	79679	VTCN1	VTCN1	protein_coding	V-set domain containing T cell activation inhibitor 1 [Source:HGNC Symbol;Acc:HGNC:28873]
ENSG00000134317.17	102.732	206.651	127.482	149.176
ENSG00000134490.13	341.762	236.6	313.949	324.676
ENSG00000134508.12	159.692	152.742	258.77	291.526	215.683	-0.81662	0.333161	-2.45113	0.0142409	0.998702	91768	CABLES1	CABLES1	protein_coding	Cdk5 and Abl enzyme substrate 1 [Source:HGNC Symbol;Acc:HGNC:25097]
ENSG00000134533.6	4.0686	15.973	0	3.90002
ENSG00000134539.16	9.15434	4.99156	4.75681	7.80003
ENSG00000134548.9	32.5488	7.9865	22.8327	39.0002
ENSG00000134709.10	12.2058	3.99325	12.3677	9.75004
ENSG00000134755.14	28.4802	33.9426	13.3191	15.6001
ENSG00000134812.7	2.0343	0	3.80545	2.92501
ENSG00000134827.7	30.5145	34.9409	38.0545	37.0502
ENSG00000134909.18	857.457	1042.24	1059.82	1089.08
ENSG00000134955.11	224.79	149.747	224.521	470.927	267.496	-0.892788	0.391051	-2.28305	0.0224276	0.998702	219855	SLC37A2	SLC37A2	protein_coding	solute carrier family 37 member 2 [Source:HGNC Symbol;Acc:HGNC:20644]
ENSG00000135063.18	10.1715	40.9308	46.6167	15.6001
ENSG00000135097.6	12.2058	32.9443	21.8813	5.85002
ENSG00000135127.11	162.744	148.749	117.969	152.101
ENSG00000135218.17	46.7889	22.9612	48.5194	4.87502
ENSG00000135298.13	259.373	242.59	195.98	245.701
ENSG00000135346.8	0	10.9814	9.51362	0
ENSG00000135365.15	552.312	564.047	410.988	573.302
ENSG00000135373.12	123.075	97.8346	90.3793	83.8503
ENSG00000135378.3	305.145	238.597	212.154	303.226
ENSG00000135525.18	375.328	329.443	370.08	399.752
ENSG00000135547.8	32.5488	57.9021	55.179	33.1501
ENSG00000135605.12	5.08575	7.9865	0	4.87502
ENSG00000135636.13	25.4287	4.99156	7.61089	6.82503
ENSG00000135638.13	24.4116	18.9679	26.6381	25.3501
ENSG00000135697.9	16.2744	3.99325	39.0058	16.5751
ENSG00000135744.7	0	3.99325	17.1245	7.80003
ENSG00000135838.13	96.6292	144.755	168.391	98.4754
ENSG00000135898.9	46.7889	11.9798	30.4436	21.4501
ENSG00000135917.14	90.5263	45.9224	106.552	124.801
ENSG00000135925.8	6.1029	27.9528	28.5408	19.5001
ENSG00000135960.9	0	3.99325	11.4163	5.85002
ENSG00000136011.14	18.3087	1.99663	14.2704	24.3751
ENSG00000136014.11	24.4116	7.9865	14.2704	15.6001
ENSG00000136059.14	19.3258	12.9781	18.0759	18.5251
ENSG00000136110.12	3.05145	3.99325	9.51362	3.90002
ENSG00000136155.16	38.6517	60.8971	7.61089	7.80003	28.7399	2.69169	0.908537	2.96266	0.00304993	0.640354	8796	SCEL	SCEL	protein_coding	sciellin [Source:HGNC Symbol;Acc:HGNC:10573]
ENSG00000136250.11	4.0686	4.99156	0	0
ENSG00000136274.8	63.0633	46.9207	63.7412	57.5252
ENSG00000136286.14	18.3087	6.98819	15.2218	21.4501
ENSG00000136383.6	94.5949	61.8954	98.9416	28.2751
ENSG00000136535.14	5.08575	10.9814	16.1731	22.4251
ENSG00000136541.14	8.13719	11.9798	14.2704	45.8252
ENSG00000136546.14	5.08575	7.9865	5.70817	4.87502
ENSG00000136630.12	138.332	119.798	65.6439	140.401
ENSG00000136826.14	29.4973	11.9798	12.3677	23.4001
ENSG00000136828.18	329.556	365.382	294.922	335.401
ENSG00000136848.16	359.054	448.242	520.395	444.602
ENSG00000136859.9	13.2229	0	0	4.87502
ENSG00000136895.18	101.715	98.8329	95.1362	147.226
ENSG00000136928.6	34.5831	17.9696	17.1245	19.5001
ENSG00000136960.12	185.121	198.664	175.051	90.6754
ENSG00000137090.11	4.0686	4.99156	0	12.6751
ENSG00000137166.14	89.5091	83.8583	66.5953	58.5002
ENSG00000137203.11	285.819	335.433	320.609	223.276
ENSG00000137261.13	268.527	303.487	419.55	377.327
ENSG00000137265.14	12.2058	4.99156	4.75681	4.87502
ENSG00000137270.10	27.463	11.9798	7.61089	31.2001
ENSG00000137337.14	189.19	209.646	290.165	275.926
ENSG00000137486.16	124.092	123.791	148.412	139.426
ENSG00000137501.17	337.694	259.561	238.792	376.352
ENSG00000137561.4	153.59	102.826	72.3035	82.8753
ENSG00000137571.10	386.517	394.333	429.064	636.678
ENSG00000137573.13	61.029	62.8937	69.4494	55.5752
ENSG00000137672.12	4.0686	23.9595	18.0759	10.725
ENSG00000137699.16	27.463	14.9747	42.8113	0
ENSG00000137745.11	0	7.9865	11.4163	0
ENSG00000137764.19	309.213	254.57	263.527	291.526
ENSG00000137869.14	88.492	114.806	78.0116	53.6252
ENSG00000137872.16	107.818	78.8667	104.65	87.7504
ENSG00000137975.7	8.13719	19.9663	16.1731	3.90002
ENSG00000137976.7	5.08575	4.99156	0	6.82503
ENSG00000138115.13	64.0804	72.8768	110.358	116.025
ENSG00000138135.6	6.1029	3.99325	4.75681	8.77504
ENSG00000138152.8	11.1886	3.99325	8.56225	0
ENSG00000138162.18	315.316	287.514	234.986	242.776
ENSG00000138271.5	11.1886	22.9612	12.3677	10.725
ENSG00000138316.10	5.08575	38.9342	32.3463	4.87502
ENSG00000138347.15	5.08575	0	16.1731	13.6501
ENSG00000138356.13	107.818	154.738	157.926	394.877	203.84	-1.07366	0.445314	-2.41102	0.0159078	0.998702	316	AOX1	AOX1	protein_coding	aldehyde oxidase 1 [Source:HGNC Symbol;Acc:HGNC:553]
ENSG00000138411.11	42.7203	57.9021	19.0272	28.2751
ENSG00000138439.11	509.592	345.416	394.815	369.527
ENSG00000138449.10	8.13719	27.9528	15.2218	17.5501
ENSG00000138615.5	5.08575	7.9865	4.75681	0
ENSG00000138653.9	45.7717	22.9612	7.61089	11.7
ENSG00000138741.10	360.071	307.48	273.992	294.451
ENSG00000138764.14	870.68	862.542	752.527	855.078
ENSG00000138769.10	20.343	17.9696	1.90272	9.75004
ENSG00000138772.12	10.1715	0	13.3191	5.85002
ENSG00000138792.9	0	10.9814	7.61089	11.7
ENSG00000138795.9	222.756	247.582	178.856	221.326
ENSG00000138944.7	8.13719	4.99156	0	4.87502
ENSG00000139044.10	271.579	249.578	186.467	135.526	210.787	0.694372	0.348907	1.99013	0.0465763	0.998702	283358	B4GALNT3	B4GALNT3	protein_coding	beta-1,4-N-acetyl-galactosaminyltransferase 3 [Source:HGNC Symbol;Acc:HGNC:24137]
ENSG00000139117.13	0	1.99663	4.75681	0
ENSG00000139132.14	335.659	541.085	334.879	361.726
ENSG00000139144.9	10.1715	13.9764	3.80545	0
ENSG00000139151.14	0	9.98313	0	13.6501
ENSG00000139190.16	219.704	238.597	357.712	375.377	297.847	-0.677604	0.289135	-2.34356	0.0191008	0.998702	6843	VAMP1	VAMP1	protein_coding	vesicle associated membrane protein 1 [Source:HGNC Symbol;Acc:HGNC:12642]
ENSG00000139192.11	27.463	18.9679	37.1031	19.5001
ENSG00000139200.13	5.08575	6.98819	15.2218	11.7
ENSG00000139219.18	3.05145	10.9814	12.3677	11.7
ENSG00000139269.2	14.2401	23.9595	19.0272	0
ENSG00000139292.12	74.2519	72.8768	23.784	11.7	45.6532	2.05063	0.724422	2.83071	0.00464449	0.76354	8549	LGR5	LGR5	protein_coding	leucine rich repeat containing G protein-coupled receptor 5 [Source:HGNC Symbol;Acc:HGNC:4504]
ENSG00000139344.7	106.801	139.764	78.963	136.501
ENSG00000139438.5	67.1319	30.9477	48.5194	81.9003
ENSG00000139610.1	14.2401	22.9612	17.1245	10.725
ENSG00000139629.15	0	4.99156	16.1731	4.87502
ENSG00000139668.8	1387.39	1520.43	1546.91	1631.18
ENSG00000139714.12	109.852	78.8667	78.963	61.4252
ENSG00000139800.8	47.806	60.8971	30.4436	35.1001
ENSG00000139835.13	283.785	344.418	281.603	282.751
ENSG00000139890.9	4.0686	0	17.1245	11.7
ENSG00000139910.19	176.984	158.732	111.309	149.176
ENSG00000139973.16	103.749	126.786	79.9144	117.975
ENSG00000139985.6	28.4802	11.9798	24.7354	3.90002
ENSG00000140015.19	147.487	98.8329	82.7685	101.4
ENSG00000140044.12	139.349	196.668	222.619	180.376
ENSG00000140057.8	4.0686	0	16.1731	2.92501
ENSG00000140323.5	28.4802	66.8869	27.5895	15.6001
ENSG00000140332.15	939.846	1058.21	1204.42	897.004
ENSG00000140465.13	0	6.98819	7.61089	0
ENSG00000140470.13	24.4116	4.99156	12.3677	12.6751
ENSG00000140538.16	751.673	938.414	754.43	445.577
ENSG00000140557.11	51.8746	52.9106	31.3949	39.0002
ENSG00000140563.14	20.343	4.99156	0	3.90002
ENSG00000140600.16	225.807	131.777	110.358	132.601
ENSG00000140750.16	579.775	570.036	449.994	709.803
ENSG00000140795.12	91.5434	69.8819	69.4494	80.9253
ENSG00000140807.6	12.2058	15.973	11.4163	7.80003
ENSG00000140839.11	12.2058	0	24.7354	10.725
ENSG00000140876.11	154.607	239.595	156.975	129.676
ENSG00000140932.9	0	10.9814	19.9786	4.87502
ENSG00000140948.11	923.572	848.566	788.679	823.878
ENSG00000140986.7	15.2572	2.99494	7.61089	0
ENSG00000141252.19	1867.49	2055.53	1993.1	2024.11
ENSG00000141293.15	5.08575	1.99663	8.56225	0
ENSG00000141338.13	401.774	507.143	329.171	347.101
ENSG00000141391.13	94.5949	66.8869	82.7685	102.375
ENSG00000141437.8	1.01715	2.99494	9.51362	4.87502
ENSG00000141448.8	175.967	204.654	273.041	163.801
ENSG00000141449.14	26.4459	43.9258	49.4708	73.1253
ENSG00000141519.14	142.401	128.782	178.856	124.801
ENSG00000141576.14	591.981	511.136	504.222	541.127
ENSG00000141664.9	361.088	406.313	315.852	457.277
ENSG00000141665.11	22.3773	50.9139	38.0545	33.1501
ENSG00000141738.13	19.3258	17.9696	22.8327	46.8002
ENSG00000141750.6	14.2401	20.9646	41.8599	24.3751
ENSG00000141854.9	81.3719	55.9055	36.1517	60.4502
ENSG00000142102.15	227.841	309.477	295.873	181.351
ENSG00000142178.8	229.876	279.528	291.117	187.201
ENSG00000142235.8	9.15434	11.9798	11.4163	27.3001
ENSG00000142279.12	871.697	913.456	653.585	563.552	750.573	0.552474	0.208387	2.65119	0.00802075	0.998702	126374	WTIP	WTIP	protein_coding	WT1 interacting protein [Source:HGNC Symbol;Acc:HGNC:20964]
ENSG00000142303.13	662.164	680.849	676.418	237.901
ENSG00000142347.17	40.686	44.9241	38.0545	50.7002
ENSG00000142408.4	12.2058	29.9494	5.70817	3.90002
ENSG00000142549.9	0	0	4.75681	8.77504
ENSG00000142619.4	171.898	247.582	135.093	181.351
ENSG00000142623.9	215.636	170.711	185.516	196.951
ENSG00000142632.16	187.155	230.61	144.607	195.001
ENSG00000142661.18	16.2744	11.9798	8.56225	16.5751
ENSG00000142675.17	6.1029	15.973	8.56225	15.6001
ENSG00000142677.3	0	19.9663	34.249	17.5501
ENSG00000142698.14	11.1886	12.9781	3.80545	3.90002
ENSG00000142700.11	9.15434	0	4.75681	0
ENSG00000142765.17	168.847	99.8313	111.309	63.3753
ENSG00000142798.18	131.212	128.782	210.251	123.826
ENSG00000142959.4	12.2058	8.98481	4.75681	5.85002
ENSG00000143028.8	24.4116	0	15.2218	19.5001
ENSG00000143110.11	35.6002	19.9663	38.0545	35.1001
ENSG00000143119.12	4.0686	6.98819	5.70817	8.77504
ENSG00000143127.12	36.6174	43.9258	39.9572	23.4001
ENSG00000143194.12	23.3944	13.9764	34.249	34.1251
ENSG00000143199.17	10.1715	15.973	4.75681	2.92501
ENSG00000143217.8	20.343	8.98481	20.93	0
ENSG00000143318.12	68.149	24.9578	40.9085	35.1001
ENSG00000143333.6	4.0686	0	0	3.90002
ENSG00000143340.6	4.0686	11.9798	7.61089	0
ENSG00000143355.15	47.806	19.9663	29.4922	39.9752
ENSG00000143365.17	0	6.98819	16.1731	0
ENSG00000143375.14	438.391	439.258	348.198	395.852
ENSG00000143416.20	26.4459	28.9511	21.8813	3.90002
ENSG00000143434.15	61.029	40.9308	68.498	46.8002
ENSG00000143469.18	841.183	748.734	430.015	575.252	648.796	0.661517	0.234549	2.82038	0.00479665	0.76354	255928	SYT14	SYT14	protein_coding	synaptotagmin 14 [Source:HGNC Symbol;Acc:HGNC:23143]
ENSG00000143502.14	299.042	421.288	262.576	195.001	294.477	0.654557	0.321859	2.03367	0.0419844	0.998702	55061	SUSD4	SUSD4	protein_coding	sushi domain containing 4 [Source:HGNC Symbol;Acc:HGNC:25470]
ENSG00000143603.18	4.0686	5.98988	28.5408	0
ENSG00000143816.7	0	19.9663	30.4436	27.3001
ENSG00000143847.15	24.4116	24.9578	27.5895	15.6001
ENSG00000143851.15	5.08575	3.99325	13.3191	7.80003
ENSG00000143867.6	38.6517	37.9359	9.51362	36.0751
ENSG00000143869.6	20.343	15.973	11.4163	21.4501
ENSG00000143921.7	16.2744	28.9511	11.4163	39.0002
ENSG00000144045.13	14.2401	11.9798	10.465	15.6001
ENSG00000144063.3	12.2058	7.9865	1.90272	7.80003
ENSG00000144158.4	6.1029	1.99663	5.70817	5.85002
ENSG00000144218.18	44.7546	52.9106	23.784	11.7
ENSG00000144229.11	13.2229	8.98481	15.2218	0
ENSG00000144290.16	20.343	21.9629	35.2004	26.3251
ENSG00000144331.19	183.087	218.63	276.846	96.5254
ENSG00000144406.18	181.053	170.711	109.407	161.851
ENSG00000144407.9	5.08575	0	3.80545	3.90002
ENSG00000144410.4	14.2401	18.9679	28.5408	0
ENSG00000144452.14	212.584	146.752	138.899	119.925
ENSG00000144481.16	56.9604	62.8937	68.498	74.1003
ENSG00000144583.4	4.0686	7.9865	9.51362	29.2501
ENSG00000144671.10	0	16.9713	11.4163	15.6001
ENSG00000144711.14	229.876	258.563	167.44	162.826
ENSG00000144821.9	64.0804	61.8954	33.2977	105.3
ENSG00000144847.12	42.7203	17.9696	17.1245	44.8502
ENSG00000144868.13	81.3719	101.828	95.1362	104.325
ENSG00000144891.17	18.3087	39.9325	45.6654	48.7502
ENSG00000144893.12	718.107	728.768	665.002	521.627
ENSG00000144908.13	12.2058	2.99494	7.61089	0
ENSG00000145087.12	69.1662	73.8751	79.9144	74.1003
ENSG00000145287.10	12.2058	8.98481	6.65953	7.80003
ENSG00000145335.15	18.3087	37.9359	17.1245	14.6251
ENSG00000145491.11	7.12005	5.98988	4.75681	0
ENSG00000145700.9	44.7546	100.83	56.1303	84.8253
ENSG00000145708.10	148.504	173.706	159.829	100.425
ENSG00000145757.15	8.13719	13.9764	19.0272	27.3001
ENSG00000145794.16	20.343	4.99156	0	4.87502
ENSG00000145888.10	8.13719	7.9865	11.4163	17.5501
ENSG00000145911.5	16.2744	0	11.4163	15.6001
ENSG00000145949.10	126.127	111.811	104.65	133.576
ENSG00000146005.3	47.806	31.946	49.4708	42.9002
ENSG00000146021.14	167.83	151.744	136.045	142.351
ENSG00000146038.11	127.144	76.8701	39.0058	20.4751	65.8737	1.7771	0.62912	2.82473	0.00473198	0.76354	51473	DCDC2	DCDC2	protein_coding	doublecortin domain containing 2 [Source:HGNC Symbol;Acc:HGNC:18141]
ENSG00000146083.11	105.784	131.777	98.9416	89.7004
ENSG00000146151.12	127.144	95.838	86.5739	114.075
ENSG00000146352.12	7.12005	41.9291	32.3463	35.1001
ENSG00000146374.13	48.8232	42.9274	33.2977	11.7
ENSG00000146469.12	13.2229	16.9713	4.75681	11.7
ENSG00000146938.15	136.298	216.634	178.856	218.401
ENSG00000147003.5	6.1029	11.9798	0	0	4.52066	5.67361	2.64761	2.14291	0.0321201	0.998702	57393	CLTRN	CLTRN	protein_coding	collectrin, amino acid transport regulator [Source:HGNC Symbol;Acc:HGNC:29437]
ENSG00000147044.21	1760.69	1604.29	1741.94	1720.88
ENSG00000147059.8	78.3205	108.816	83.7198	116.025
ENSG00000147082.17	28.4802	47.919	67.5467	66.3003
ENSG00000147117.7	24.4116	20.9646	11.4163	29.2501
ENSG00000147144.12	37.6345	7.9865	55.179	38.0252
ENSG00000147145.12	146.47	220.627	106.552	120.9
ENSG00000147246.9	8.13719	3.99325	11.4163	4.87502
ENSG00000147257.13	12.2058	26.9544	11.4163	11.7
ENSG00000147394.18	152.572	128.782	171.245	213.526
ENSG00000147408.14	17.2915	41.9291	23.784	41.9252
ENSG00000147488.11	13.2229	4.99156	5.70817	0
ENSG00000147872.9	5.08575	13.9764	4.75681	3.90002
ENSG00000147896.3	11.1886	4.99156	0	5.85002
ENSG00000148053.15	41.7031	42.9274	3.80545	0	22.109	4.46616	1.25755	3.55146	0.000383096	0.219802	4915	NTRK2	NTRK2	protein_coding	neurotrophic receptor tyrosine kinase 2 [Source:HGNC Symbol;Acc:HGNC:8032]
ENSG00000148082.9	133.247	172.708	167.44	227.176
ENSG00000148225.15	127.144	86.8532	169.342	67.2753
ENSG00000148346.11	17.2915	15.973	4.75681	4.87502
ENSG00000148396.18	1248.04	1425.59	1317.64	1427.41
ENSG00000148400.10	312.265	327.447	439.529	315.901
ENSG00000148483.8	0	19.9663	19.0272	4.87502
ENSG00000148735.14	4.0686	19.9663	11.4163	7.80003
ENSG00000148795.6	4.0686	3.99325	3.80545	3.90002
ENSG00000148814.17	540.106	526.111	521.346	402.677
ENSG00000148948.7	200.378	149.747	158.877	147.226
ENSG00000149043.16	2.0343	7.9865	3.80545	4.87502
ENSG00000149050.9	100.698	39.9325	83.7198	58.5002
ENSG00000149124.10	9.15434	3.99325	16.1731	12.6751
ENSG00000149150.8	37.6345	35.9393	69.4494	31.2001
ENSG00000149201.9	41.7031	72.8768	77.0603	71.1753
ENSG00000149256.15	371.26	493.166	439.529	462.152
ENSG00000149260.15	363.122	442.252	493.757	435.827
ENSG00000149295.13	163.761	191.676	156.023	116.025
ENSG00000149346.14	510.609	473.2	595.552	620.103
ENSG00000149403.12	247.167	278.529	353.907	259.351
ENSG00000149418.10	8.13719	7.9865	17.1245	4.87502
ENSG00000149506.11	7.12005	9.98313	19.0272	57.5252	23.4139	-2.16122	1.03248	-2.09324	0.0363275	0.998702	22917	ZP1	ZP1	protein_coding	zona pellucida glycoprotein 1 [Source:HGNC Symbol;Acc:HGNC:13187]
ENSG00000149564.11	30.5145	49.9156	34.249	42.9002
ENSG00000149573.8	22.3773	13.9764	32.3463	51.6752
ENSG00000149633.11	9.15434	4.99156	3.80545	0
ENSG00000149634.4	63.0633	26.9544	54.2276	38.0252
ENSG00000149922.10	14.2401	8.98481	8.56225	7.80003
ENSG00000149970.15	327.522	316.465	323.463	395.852
ENSG00000149972.10	51.8746	41.9291	31.3949	33.1501
ENSG00000150045.11	0	14.9747	6.65953	4.87502
ENSG00000150054.18	116.972	55.9055	146.51	139.426
ENSG00000150275.18	12.2058	0	8.56225	4.87502
ENSG00000150361.11	8.13719	19.9663	7.61089	3.90002
ENSG00000150471.16	397.705	487.177	493.757	162.826
ENSG00000150510.16	198.344	114.806	177.905	153.076
ENSG00000150627.15	422.117	542.084	482.34	573.302
ENSG00000150628.6	17.2915	18.9679	19.9786	0
ENSG00000150637.8	43.7374	27.9528	27.5895	54.6002
ENSG00000150676.12	4.0686	2.99494	4.75681	0
ENSG00000150893.10	900.177	909.463	938.994	1053
ENSG00000150995.18	1747.46	1657.2	1602.09	1977.31
ENSG00000151023.16	27.463	5.98988	36.1517	20.4751
ENSG00000151025.9	5.08575	7.9865	7.61089	4.87502
ENSG00000151117.8	91.5434	83.8583	117.969	87.7504
ENSG00000151136.14	379.397	316.465	306.338	188.176
ENSG00000151150.21	201.396	169.713	161.731	169.651
ENSG00000151303.11	10.1715	13.9764	12.3677	0.975004
ENSG00000151376.16	14.2401	23.9595	19.0272	12.6751
ENSG00000151490.13	26.4459	23.9595	17.1245	29.2501
ENSG00000151611.13	167.83	174.705	186.467	210.601
ENSG00000151632.17	139.349	169.713	171.245	254.476
ENSG00000151651.15	47.806	20.9646	39.9572	34.1251
ENSG00000151655.18	8.13719	11.9798	17.1245	6.82503
ENSG00000151789.10	36.6174	43.9258	19.0272	25.3501
ENSG00000151790.8	0	15.973	22.8327	6.82503
ENSG00000151834.15	21.3601	13.9764	22.8327	13.6501
ENSG00000151846.8	0	0	8.56225	1.95001
ENSG00000151883.17	211.567	188.681	277.798	277.876
ENSG00000151962.7	5.08575	0	4.75681	4.87502
ENSG00000152076.18	111.886	161.727	178.856	193.051
ENSG00000152086.8	8.13719	3.99325	7.61089	2.92501
ENSG00000152128.13	11.1886	8.98481	11.4163	12.6751
ENSG00000152208.12	45.7717	99.8313	19.9786	56.5502
ENSG00000152223.12	1246.01	1190.99	1218.69	1412.78
ENSG00000152270.8	13.2229	8.98481	12.3677	3.90002
ENSG00000152284.4	12.2058	38.9342	40.9085	55.5752
ENSG00000152292.16	12.2058	17.9696	8.56225	6.82503
ENSG00000152315.4	18.3087	11.9798	11.4163	7.80003
ENSG00000152377.13	285.819	289.511	297.776	347.101
ENSG00000152475.6	257.339	243.588	188.37	158.926
ENSG00000152503.9	425.168	490.171	441.432	359.776
ENSG00000152527.13	697.764	855.554	751.576	851.178
ENSG00000152580.8	35.6002	22.9612	61.8385	46.8002
ENSG00000152582.13	79.3376	90.8464	65.6439	146.251
ENSG00000152583.12	14.2401	13.9764	11.4163	3.90002
ENSG00000152611.11	10.1715	3.99325	11.4163	7.80003
ENSG00000152779.13	4.0686	5.98988	26.6381	15.6001
ENSG00000152784.15	14.2401	17.9696	18.0759	3.90002
ENSG00000152785.6	69.1662	84.8566	30.4436	57.5252
ENSG00000152822.13	21.3601	39.9325	27.5895	15.6001
ENSG00000153012.11	0	19.9663	4.75681	0
ENSG00000153234.13	66.1147	50.9139	85.6225	88.7254
ENSG00000153246.12	210.55	219.629	283.506	124.801
ENSG00000153347.9	0	2.99494	5.70817	10.725
ENSG00000153391.15	68.149	110.813	117.017	94.5754
ENSG00000153404.14	10.1715	23.9595	22.8327	11.7
ENSG00000153443.12	80.3548	115.804	83.7198	99.4504
ENSG00000153790.11	60.0118	44.9241	65.6439	119.925
ENSG00000153815.16	108.835	152.742	147.461	125.776
ENSG00000153820.12	12.2058	3.99325	3.80545	0
ENSG00000153822.13	67.1319	65.8886	22.8327	3.90002	39.9383	2.31264	0.864657	2.67463	0.0074811	0.981092	3773	KCNJ16	KCNJ16	protein_coding	potassium voltage-gated channel subfamily J member 16 [Source:HGNC Symbol;Acc:HGNC:6262]
ENSG00000153885.14	136.298	67.8853	186.467	216.451	151.775	-0.981015	0.44092	-2.22493	0.0260862	0.998702	79047	KCTD15	KCTD15	protein_coding	potassium channel tetramerization domain containing 15 [Source:HGNC Symbol;Acc:HGNC:23297]
ENSG00000153902.13	14.2401	18.9679	10.465	9.75004
ENSG00000153930.11	9.15434	7.9865	0	19.5001
ENSG00000154065.16	15.2572	4.99156	39.9572	15.6001
ENSG00000154099.17	8.13719	13.9764	16.1731	0
ENSG00000154133.14	0	19.9663	19.0272	9.75004
ENSG00000154146.12	35.6002	54.9072	73.2548	71.1753
ENSG00000154162.14	330.574	296.499	219.765	176.476	255.828	0.662014	0.316107	2.09427	0.0362357	0.998702	1010	CDH12	CDH12	protein_coding	cadherin 12 [Source:HGNC Symbol;Acc:HGNC:1751]
ENSG00000154175.16	143.418	184.688	161.731	151.126
ENSG00000154188.9	181.053	157.733	171.245	274.951
ENSG00000154217.14	261.407	323.453	195.98	219.376
ENSG00000154262.12	53.9089	39.9325	15.2218	21.4501
ENSG00000154319.14	11.1886	10.9814	20.93	6.82503
ENSG00000154330.12	20.343	49.9156	23.784	29.2501
ENSG00000154358.20	104.766	140.762	96.0875	75.0753
ENSG00000154529.14	393.637	398.327	353.907	477.752
ENSG00000154548.8	29.4973	44.9241	36.1517	22.4251
ENSG00000154553.14	148.504	140.762	170.294	168.676
ENSG00000154645.13	10.1715	4.99156	3.80545	6.82503
ENSG00000154736.5	14.2401	6.98819	7.61089	9.75004
ENSG00000154856.12	83.4062	56.9038	91.3307	73.1253
ENSG00000154864.12	4.0686	1.99663	8.56225	12.6751
ENSG00000154914.16	77.3033	61.8954	37.1031	35.1001
ENSG00000154930.14	233.944	252.573	262.576	185.251
ENSG00000154975.13	69.1662	91.8448	68.498	102.375
ENSG00000155011.8	57.9775	23.9595	36.1517	78.9753
ENSG00000155066.15	4.0686	3.99325	0	4.87502
ENSG00000155093.17	187.155	182.691	229.278	203.776
ENSG00000155530.3	26.4459	43.9258	44.714	43.8752
ENSG00000155592.15	927.64	963.372	896.183	956.479
ENSG00000155666.11	195.293	176.701	139.85	185.251
ENSG00000155749.12	45.7717	30.9477	55.179	25.3501
ENSG00000155754.14	18.3087	4.99156	5.70817	5.85002
ENSG00000155792.9	56.9604	84.8566	32.3463	56.5502
ENSG00000155816.19	171.898	168.715	97.0389	113.1
ENSG00000155846.16	84.4234	50.9139	11.4163	71.1753
ENSG00000155849.15	57.9775	53.9089	102.747	65.3253
ENSG00000155918.7	14.2401	7.9865	3.80545	17.5501
ENSG00000155974.12	363.122	449.241	429.064	492.377
ENSG00000155980.11	257.339	263.555	271.138	321.751
ENSG00000156006.4	5.08575	10.9814	0	4.87502
ENSG00000156030.13	566.552	356.398	634.558	766.353	580.965	-0.602166	0.268233	-2.24493	0.0247724	0.998702	91748	ELMSAN1	ELMSAN1	protein_coding	ELM2 and Myb/SANT domain containing 1 [Source:HGNC Symbol;Acc:HGNC:19853]
ENSG00000156113.22	1243.97	1285.83	816.268	1142.7
ENSG00000156172.5	300.059	283.521	291.117	299.326
ENSG00000156206.13	7.12005	38.9342	10.465	16.5751
ENSG00000156218.12	13.2229	14.9747	17.1245	7.80003
ENSG00000156265.15	28.4802	59.8988	65.6439	14.6251
ENSG00000156427.7	9.15434	7.9865	15.2218	15.6001
ENSG00000156453.13	28.4802	43.9258	68.498	78.0003
ENSG00000156466.9	120.024	126.786	95.1362	112.125
ENSG00000156509.13	9.15434	19.9663	20.93	0
ENSG00000156510.12	67.1319	56.9038	61.8385	77.0253
ENSG00000156574.9	22.3773	7.9865	12.3677	9.75004
ENSG00000156650.12	809.651	631.932	775.36	948.679
ENSG00000156675.15	130.195	139.764	97.9902	36.0751
ENSG00000156711.16	41.7031	23.9595	19.0272	30.2251
ENSG00000156858.11	261.407	324.452	296.825	281.776
ENSG00000156860.15	297.008	401.322	360.566	429.977
ENSG00000156925.11	24.4116	28.9511	39.9572	3.90002
ENSG00000156959.8	17.2915	33.9426	38.0545	15.6001
ENSG00000157087.18	0	7.9865	0	3.90002
ENSG00000157111.12	32.5488	24.9578	7.61089	36.0751
ENSG00000157322.17	15.2572	6.98819	16.1731	20.4751
ENSG00000157343.8	9.15434	11.9798	0	5.85002
ENSG00000157368.10	20.343	29.9494	25.6868	13.6501
ENSG00000157399.14	29.4973	37.9359	7.61089	39.9752
ENSG00000157445.14	111.886	207.649	125.58	120.9
ENSG00000157502.13	378.38	247.582	248.305	177.451
ENSG00000157542.10	5.08575	0	3.80545	3.90002
ENSG00000157657.14	341.762	409.308	449.994	470.927
ENSG00000157833.12	26.4459	21.9629	30.4436	27.3001
ENSG00000157856.10	5.08575	18.9679	0	3.90002
ENSG00000157873.17	29.4973	24.9578	27.5895	18.5251
ENSG00000157890.17	123.075	99.8313	154.121	136.501
ENSG00000157927.16	48.8232	24.9578	58.0331	21.4501
ENSG00000158008.9	4.0686	4.99156	7.61089	4.87502
ENSG00000158014.14	0	13.9764	7.61089	0
ENSG00000158050.4	10.1715	0	27.5895	3.90002
ENSG00000158104.11	25.4287	34.9409	56.1303	18.5251
ENSG00000158106.13	501.455	415.298	549.887	331.501
ENSG00000158125.9	48.8232	36.9376	78.963	107.25
ENSG00000158163.14	488.232	663.878	593.65	538.202
ENSG00000158220.13	18.3087	31.946	16.1731	20.4751
ENSG00000158270.11	0	19.9663	7.61089	7.80003
ENSG00000158352.15	445.511	463.217	374.836	482.627
ENSG00000158483.15	311.248	369.376	382.447	372.452
ENSG00000158516.11	26.4459	51.9123	19.9786	8.77504
ENSG00000158525.15	20.343	45.9224	25.6868	21.4501
ENSG00000158555.14	392.62	436.263	467.119	298.351
ENSG00000158636.16	774.051	815.621	878.107	726.378
ENSG00000158813.17	22.3773	0	3.80545	28.2751
ENSG00000158825.5	0	3.99325	0	7.80003
ENSG00000158856.18	416.014	366.381	455.702	397.802
ENSG00000158865.12	8.13719	14.9747	20.93	4.87502
ENSG00000158869.10	13.2229	23.9595	24.7354	13.6501
ENSG00000158887.15	6.1029	2.99494	4.75681	14.6251
ENSG00000159216.18	449.58	415.298	684.029	640.578	547.371	-0.615078	0.228561	-2.69109	0.00712197	0.961466	861	RUNX1	RUNX1	protein_coding	runt related transcription factor 1 [Source:HGNC Symbol;Acc:HGNC:10471]
ENSG00000159224.4	4.0686	8.98481	3.80545	0
ENSG00000159251.6	9.15434	0	4.75681	6.82503
ENSG00000159263.15	35.6002	36.9376	19.0272	8.77504
ENSG00000159289.6	2.0343	8.98481	4.75681	4.87502
ENSG00000159314.11	253.27	286.516	273.041	273.976
ENSG00000159339.13	12.2058	30.9477	8.56225	0
ENSG00000159374.17	14.2401	7.9865	19.0272	12.6751
ENSG00000159433.11	2018.02	2202.28	2057.8	2376.08
ENSG00000159450.12	40.686	18.9679	15.2218	11.7
ENSG00000159588.14	50.8575	69.8819	76.1089	60.4502
ENSG00000159640.15	9.15434	26.9544	11.4163	12.6751
ENSG00000159674.11	19.3258	7.9865	4.75681	13.6501
ENSG00000159713.10	16.2744	30.9477	19.9786	36.0751
ENSG00000159733.13	259.373	263.555	217.862	277.876
ENSG00000159784.17	45.7717	45.9224	17.1245	58.5002
ENSG00000159788.19	1084.28	1086.16	1075.04	1131
ENSG00000159860.6	18.3087	43.9258	18.0759	15.6001
ENSG00000159904.11	69.1662	60.8971	40.9085	40.9502
ENSG00000159958.6	31.5316	11.9798	60.8871	19.5001
ENSG00000160094.14	371.26	409.308	426.21	377.327
ENSG00000160097.16	28.4802	39.9325	25.6868	29.2501
ENSG00000160145.15	80.3548	57.9021	50.4222	57.5252
ENSG00000160161.9	5.08575	11.9798	0	0	4.26637	5.59013	2.70803	2.06428	0.0389916	0.998702	148113	CILP2	CILP2	protein_coding	cartilage intermediate layer protein 2 [Source:HGNC Symbol;Acc:HGNC:24213]
ENSG00000160179.18	8.13719	2.99494	7.61089	8.77504
ENSG00000160191.17	398.723	480.188	441.432	452.402
ENSG00000160200.17	410.928	415.298	415.745	228.151
ENSG00000160219.11	262.425	331.44	425.259	321.751
ENSG00000160229.11	47.806	52.9106	63.7412	48.7502
ENSG00000160271.15	871.697	977.348	1001.78	1118.33
ENSG00000160439.15	338.711	358.394	397.669	423.152
ENSG00000160460.15	33.5659	45.9224	83.7198	60.4502
ENSG00000160539.5	14.2401	7.9865	14.2704	20.4751
ENSG00000160712.12	69.1662	219.629	193.126	67.2753
ENSG00000160716.5	65.0976	33.9426	68.498	110.175
ENSG00000160767.20	145.452	88.8498	151.266	127.726
ENSG00000160862.12	11.1886	11.9798	4.75681	20.4751
ENSG00000160867.14	40.686	57.9021	28.5408	64.3503
ENSG00000160870.13	4.0686	0	8.56225	10.725
ENSG00000160951.3	0	2.99494	9.51362	5.85002
ENSG00000160999.10	206.481	266.549	181.71	75.0753	182.454	0.880877	0.443877	1.98451	0.0471994	0.998702	10603	SH2B2	SH2B2	protein_coding	SH2B adaptor protein 2 [Source:HGNC Symbol;Acc:HGNC:17381]
ENSG00000161103.11	15.2572	14.9747	9.51362	15.6001
ENSG00000161180.10	0	40.9308	19.9786	9.75004
ENSG00000161243.8	60.0118	57.9021	20.93	15.6001	38.611	1.69009	0.752564	2.24578	0.024718	0.998702	126433	FBXO27	FBXO27	protein_coding	F-box protein 27 [Source:HGNC Symbol;Acc:HGNC:18753]
ENSG00000161249.20	23.3944	13.9764	58.9844	49.7252	36.5201	-1.54118	0.782547	-1.96944	0.0489028	0.998702	93099	DMKN	DMKN	protein_coding	dermokine [Source:HGNC Symbol;Acc:HGNC:25063]
ENSG00000161281.10	6.1029	11.9798	6.65953	7.80003
ENSG00000161381.13	63.0633	21.9629	54.2276	15.6001
ENSG00000161509.13	12.2058	3.99325	8.56225	10.725
ENSG00000161643.12	0	15.973	6.65953	0.975004
ENSG00000161835.10	32.5488	3.99325	23.784	12.6751
ENSG00000162174.12	309.213	239.595	324.414	363.676
ENSG00000162241.12	114.938	104.823	164.586	101.4
ENSG00000162365.11	7.12005	10.9814	2.85408	5.85002
ENSG00000162366.7	0	3.99325	6.65953	4.87502
ENSG00000162373.12	80.3548	111.811	104.65	117.975
ENSG00000162415.6	408.894	472.202	386.253	489.452
ENSG00000162426.14	62.0461	69.8819	90.3793	78.0003
ENSG00000162438.11	0	5.98988	0	11.7
ENSG00000162482.4	9.15434	43.9258	38.0545	31.2001
ENSG00000162490.6	18.3087	39.9325	36.1517	19.5001
ENSG00000162493.16	32.5488	28.9511	21.8813	78.0003
ENSG00000162510.5	18.3087	13.9764	38.0545	31.2001
ENSG00000162511.7	58.9947	28.9511	66.5953	19.5001
ENSG00000162526.6	28.4802	57.9021	59.9358	13.6501
ENSG00000162545.5	89.5091	54.9072	79.9144	61.4252
ENSG00000162552.14	34.5831	91.8448	87.5253	51.6752
ENSG00000162572.20	111.886	169.713	171.245	109.2
ENSG00000162643.12	55.9432	44.9241	19.9786	87.7504
ENSG00000162650.16	351.934	327.447	382.447	288.601
ENSG00000162654.8	8.13719	0	0	4.87502
ENSG00000162670.10	15.2572	9.98313	0	16.5751
ENSG00000162676.11	8.13719	15.973	15.2218	9.75004
ENSG00000162687.16	70.1833	89.8481	19.9786	52.6502
ENSG00000162711.17	4.0686	23.9595	10.465	0
ENSG00000162746.14	42.7203	36.9376	39.0058	44.8502
ENSG00000162777.16	27.463	10.9814	13.3191	4.87502
ENSG00000162779.21	65.0976	47.919	68.498	78.9753
ENSG00000162782.15	0	11.9798	7.61089	3.90002
ENSG00000162878.12	66.1147	22.9612	81.8171	39.9752
ENSG00000162892.15	3.05145	0	8.56225	4.87502
ENSG00000162894.11	16.2744	4.99156	10.465	39.0002
ENSG00000162913.9	9.15434	8.98481	0	4.87502
ENSG00000162931.11	35.6002	23.9595	16.1731	17.5501
ENSG00000162944.10	42.7203	37.9359	7.61089	59.4752
ENSG00000162975.4	0	7.9865	0	15.6001
ENSG00000162981.13	453.649	595.993	519.443	486.527
ENSG00000162989.4	17.2915	11.9798	0	2.92501
ENSG00000162998.4	28.4802	17.9696	10.465	52.6502
ENSG00000162999.12	411.945	502.151	451.897	509.927
ENSG00000163012.3	16.2744	18.9679	0	7.80003
ENSG00000163013.11	255.304	237.598	265.43	276.901
ENSG00000163016.9	11.1886	0	0	16.5751
ENSG00000163017.13	29.4973	0	28.5408	20.4751
ENSG00000163064.6	189.19	241.592	177.905	257.401
ENSG00000163075.12	49.8403	12.9781	31.3949	35.1001
ENSG00000163082.9	93.5777	89.8481	106.552	143.326
ENSG00000163121.9	21.3601	12.9781	28.5408	7.80003
ENSG00000163219.11	0	34.9409	13.3191	11.7
ENSG00000163288.13	33.5659	20.9646	27.5895	39.0002
ENSG00000163328.13	541.123	542.084	437.626	413.402
ENSG00000163352.5	0	1.99663	1.90272	15.6001
ENSG00000163362.10	14.2401	12.9781	23.784	8.77504
ENSG00000163380.15	8.13719	27.9528	7.61089	29.2501
ENSG00000163406.10	32.5488	23.9595	42.8113	36.0751
ENSG00000163412.12	266.493	240.593	262.576	348.076
ENSG00000163431.12	36.6174	33.9426	32.3463	9.75004
ENSG00000163440.11	8.13719	17.9696	12.3677	10.725
ENSG00000163485.16	48.8232	62.8937	83.7198	77.0253
ENSG00000163491.16	311.248	229.612	314.901	259.351
ENSG00000163499.11	41.7031	37.9359	45.6654	47.7752
ENSG00000163501.6	0	4.99156	11.4163	15.6001
ENSG00000163508.12	14.2401	39.9325	39.9572	27.3001
ENSG00000163520.13	25.4287	7.9865	19.0272	0
ENSG00000163531.15	181.053	123.791	207.397	174.526
ENSG00000163581.13	2.0343	4.99156	0	4.87502
ENSG00000163590.13	487.215	465.214	462.362	670.803
ENSG00000163596.16	1037.49	725.773	702.105	780.003
ENSG00000163606.10	10.1715	14.9747	19.0272	20.4751
ENSG00000163623.9	98.6635	73.8751	53.2762	97.5004
ENSG00000163631.16	34.5831	34.9409	19.0272	47.7752
ENSG00000163638.13	326.505	307.48	301.582	245.701
ENSG00000163689.20	281.75	282.522	220.716	287.626
ENSG00000163710.7	132.229	139.764	176.953	256.426
ENSG00000163749.17	4.0686	0	5.70817	6.82503
ENSG00000163762.6	46.7889	111.811	73.2548	33.1501
ENSG00000163794.6	47.806	17.9696	37.1031	20.4751
ENSG00000163803.12	435.34	452.236	369.128	380.252
ENSG00000163810.11	49.8403	52.9106	42.8113	0
ENSG00000163825.3	18.3087	22.9612	20.93	6.82503
ENSG00000163827.12	457.717	486.178	443.334	482.627
ENSG00000163884.3	8.13719	10.9814	26.6381	31.2001
ENSG00000163993.6	18.3087	21.9629	3.80545	6.82503
ENSG00000164002.11	429.237	424.283	407.183	427.052
ENSG00000164007.10	0	5.98988	8.56225	0
ENSG00000164061.4	73.2348	82.8599	86.5739	28.2751
ENSG00000164089.8	28.4802	41.9291	23.784	26.3251
ENSG00000164100.8	125.109	140.762	100.844	149.176
ENSG00000164106.7	71.2005	72.8768	86.5739	78.0003
ENSG00000164116.16	0	8.98481	12.3677	9.75004
ENSG00000164120.13	17.2915	29.9494	8.56225	44.8502
ENSG00000164161.9	78.3205	76.8701	126.531	103.35
ENSG00000164185.5	7.12005	17.9696	11.4163	10.725
ENSG00000164188.8	217.67	252.573	215.959	48.7502
ENSG00000164197.11	13.2229	9.98313	22.8327	17.5501
ENSG00000164309.14	185.121	172.708	212.154	178.426
ENSG00000164318.17	16.2744	0	34.249	9.75004
ENSG00000164362.18	21.3601	11.9798	9.51362	3.90002
ENSG00000164379.6	10.1715	16.9713	13.3191	11.7
ENSG00000164385.8	30.5145	8.98481	0	4.87502
ENSG00000164398.12	63.0633	33.9426	19.9786	60.4502
ENSG00000164530.13	6.1029	15.973	13.3191	16.5751
ENSG00000164619.8	104.766	72.8768	77.0603	64.3503
ENSG00000164651.16	52.8918	49.9156	67.5467	42.9002
ENSG00000164659.14	246.15	215.636	220.716	143.326
ENSG00000164669.13	61.029	74.8734	34.249	62.4003
ENSG00000164675.10	103.749	119.798	47.5681	70.2003
ENSG00000164684.13	444.494	367.379	298.728	202.801	328.35	0.694569	0.306827	2.26372	0.0235915	0.998702	619279	ZNF704	ZNF704	protein_coding	zinc finger protein 704 [Source:HGNC Symbol;Acc:HGNC:32291]
ENSG00000164742.15	30.5145	15.973	34.249	32.1751
ENSG00000164746.13	164.778	147.75	160.78	89.7004
ENSG00000164749.11	94.5949	50.9139	34.249	44.8502
ENSG00000164761.8	89.5091	58.9004	97.0389	52.6502
ENSG00000164764.10	74.2519	34.9409	50.4222	15.6001
ENSG00000164796.17	161.727	111.811	159.829	85.8003
ENSG00000164841.4	121.041	121.794	91.3307	134.551
ENSG00000164845.16	5.08575	13.9764	25.6868	2.92501
ENSG00000164920.9	39.6688	49.9156	50.4222	66.3003
ENSG00000164932.12	12.2058	42.9274	58.0331	68.2503
ENSG00000164946.19	4.0686	0	18.0759	0
ENSG00000164976.8	864.577	747.736	665.953	560.627
ENSG00000165028.11	5.08575	8.98481	12.3677	18.5251
ENSG00000165046.12	140.367	139.764	174.099	185.251
ENSG00000165076.13	0	21.9629	8.56225	14.6251
ENSG00000165091.16	42.7203	51.9123	39.0058	77.0253
ENSG00000165092.12	7.12005	0	7.61089	7.80003
ENSG00000165105.9	34.5831	33.9426	9.51362	33.1501
ENSG00000165113.12	155.624	146.752	260.673	375.377	234.606	-1.07266	0.341279	-3.14306	0.00167189	0.511598	80318	GKAP1	GKAP1	protein_coding	G kinase anchoring protein 1 [Source:HGNC Symbol;Acc:HGNC:17496]
ENSG00000165124.17	52.8918	38.9342	40.9085	40.9502
ENSG00000165152.8	65.0976	66.8869	59.9358	70.2003
ENSG00000165181.16	0	4.99156	10.465	23.4001
ENSG00000165186.11	16.2744	2.99494	26.6381	7.80003
ENSG00000165197.4	45.7717	17.9696	25.6868	27.3001
ENSG00000165246.14	0	1.99663	1.90272	4.87502
ENSG00000165272.15	60.0118	70.8802	74.2062	90.6754
ENSG00000165300.7	274.63	271.541	291.117	204.751
ENSG00000165309.13	0	4.99156	12.3677	12.6751
ENSG00000165312.6	244.116	236.6	161.731	169.651
ENSG00000165323.15	434.323	464.215	248.305	170.626	329.367	1.10055	0.300377	3.6639	0.000248407	0.190032	120114	FAT3	FAT3	protein_coding	FAT atypical cadherin 3 [Source:HGNC Symbol;Acc:HGNC:23112]
ENSG00000165509.13	9.15434	0	5.70817	3.90002
ENSG00000165555.9	9.15434	12.9781	18.0759	20.4751
ENSG00000165626.16	481.112	612.964	530.86	584.027
ENSG00000165632.7	274.63	318.462	228.327	275.926
ENSG00000165684.4	482.129	438.259	450.945	580.127
ENSG00000165694.9	14.2401	30.9477	23.784	19.5001
ENSG00000165695.9	12.2058	14.9747	7.61089	3.90002
ENSG00000165698.15	84.4234	54.9072	71.3521	58.5002
ENSG00000165730.15	32.5488	128.782	183.613	170.626	128.892	-1.13406	0.558089	-2.03205	0.0421489	0.998702	219736	STOX1	STOX1	protein_coding	storkhead box 1 [Source:HGNC Symbol;Acc:HGNC:23508]
ENSG00000165757.8	230.893	165.72	182.661	187.201
ENSG00000165807.7	53.9089	16.9713	22.8327	71.1753
ENSG00000165821.11	105.784	64.8903	136.045	71.1753
ENSG00000165841.10	0	3.99325	11.4163	0
ENSG00000165887.11	0	19.9663	14.2704	16.5751
ENSG00000165899.11	343.796	256.566	223.57	260.326
ENSG00000165905.17	17.2915	12.9781	12.3677	8.77504
ENSG00000165914.14	667.25	820.613	505.173	631.803
ENSG00000165917.9	22.3773	14.9747	22.8327	19.5001
ENSG00000165923.15	18.3087	0	30.4436	16.5751
ENSG00000165935.9	17.2915	3.99325	9.51362	28.2751
ENSG00000165959.11	48.8232	83.8583	57.0817	119.925
ENSG00000166257.8	9.15434	7.9865	4.75681	4.87502
ENSG00000166265.11	6.1029	1.99663	0	1.95001
ENSG00000166292.11	48.8232	55.9055	91.3307	79.9503
ENSG00000166341.7	16.2744	36.9376	38.0545	7.80003
ENSG00000166343.9	47.806	72.8768	71.3521	128.701
ENSG00000166377.20	499.42	436.263	359.615	417.302
ENSG00000166387.11	23.3944	67.8853	79.9144	81.9003
ENSG00000166394.14	71.2005	76.8701	66.5953	129.676
ENSG00000166396.12	32.5488	22.9612	19.9786	46.8002
ENSG00000166407.13	8.13719	26.9544	4.75681	10.725
ENSG00000166415.14	28.4802	11.9798	0	0	10.115	6.83506	2.08569	3.27713	0.00104868	0.461217	256764	WDR72	WDR72	protein_coding	WD repeat domain 72 [Source:HGNC Symbol;Acc:HGNC:26790]
ENSG00000166432.14	204.447	196.668	215.959	151.126
ENSG00000166448.14	4.0686	0	4.75681	3.90002
ENSG00000166450.12	150.538	206.651	205.494	180.376
ENSG00000166473.17	30.5145	18.9679	43.7626	17.5501
ENSG00000166509.10	53.9089	57.9021	19.0272	11.7	35.6346	1.86269	0.793331	2.34793	0.018878	0.998702	10143	CLEC3A	CLEC3A	protein_coding	C-type lectin domain family 3 member A [Source:HGNC Symbol;Acc:HGNC:2052]
ENSG00000166510.13	8.13719	7.9865	3.80545	2.92501
ENSG00000166592.11	16.2744	33.9426	15.2218	12.6751
ENSG00000166603.4	20.343	11.9798	15.2218	37.0502
ENSG00000166664.13	47.806	65.8886	77.0603	78.0003
ENSG00000166682.11	87.4748	54.9072	107.504	96.5254
ENSG00000166704.11	558.415	462.219	361.517	483.602
ENSG00000166816.13	3.05145	5.98988	9.51362	18.5251
ENSG00000166823.5	153.59	118.799	120.823	121.875
ENSG00000166825.13	169.864	158.732	238.792	181.351
ENSG00000166845.13	373.294	433.268	386.253	366.601
ENSG00000166856.2	27.463	46.9207	19.0272	19.5001
ENSG00000166860.2	648.941	870.529	762.992	874.579
ENSG00000166897.14	453.649	543.082	538.471	474.827
ENSG00000166924.8	82.3891	109.814	131.288	64.3503
ENSG00000167077.12	13.2229	3.99325	15.2218	6.82503
ENSG00000167103.11	61.029	106.819	49.4708	67.2753
ENSG00000167105.7	24.4116	5.98988	11.4163	9.75004
ENSG00000167117.9	8.13719	0	6.65953	7.80003
ENSG00000167173.18	300.059	288.512	283.506	339.301
ENSG00000167178.15	17.2915	37.9359	11.4163	38.0252
ENSG00000167216.16	124.092	44.9241	78.0116	57.5252
ENSG00000167281.18	10.1715	13.9764	10.465	7.80003
ENSG00000167363.13	106.801	158.732	161.731	159.901
ENSG00000167393.17	190.207	144.755	154.121	165.751
ENSG00000167393.17_PAR_Y	166.812	141.76	144.607	158.926
ENSG00000167487.11	338.711	326.448	86.5739	371.477
ENSG00000167494.9	31.5316	22.9612	45.6654	36.0751
ENSG00000167522.15	1096.49	989.328	1054.11	1254.83
ENSG00000167525.13	94.5949	107.818	58.0331	64.3503
ENSG00000167550.10	91.5434	88.8498	101.796	160.876
ENSG00000167588.12	0	7.9865	17.1245	13.6501
ENSG00000167595.15	354.985	330.441	370.08	365.626
ENSG00000167604.14	179.018	183.69	210.251	156.001
ENSG00000167614.13	23.3944	12.9781	28.5408	10.725
ENSG00000167632.14	422.117	406.313	357.712	422.177
ENSG00000167646.13	92.5606	68.8836	51.3735	43.8752
ENSG00000167703.14	253.27	271.541	246.403	260.326
ENSG00000167723.14	32.5488	33.9426	19.0272	15.6001
ENSG00000167771.5	22.3773	16.9713	21.8813	19.5001
ENSG00000167780.11	3.05145	3.99325	0	18.5251
ENSG00000167861.15	160.71	117.801	154.121	92.6254
ENSG00000167874.6	27.463	0	3.80545	15.6001
ENSG00000167889.12	617.41	646.907	601.261	726.378
ENSG00000167941.2	14.2401	2.99494	26.6381	39.0002
ENSG00000167992.12	15.2572	43.9258	36.1517	13.6501
ENSG00000167994.11	8.13719	20.9646	22.8327	15.6001
ENSG00000168269.9	36.6174	53.9089	68.498	52.6502
ENSG00000168306.12	81.3719	22.9612	34.249	72.1503
ENSG00000168348.3	10.1715	3.99325	7.61089	13.6501
ENSG00000168427.8	0	0	3.80545	3.90002
ENSG00000168453.14	559.432	592.998	616.482	416.327
ENSG00000168454.11	3.05145	11.9798	28.5408	23.4001
ENSG00000168484.12	12.2058	0	9.51362	8.77504
ENSG00000168490.13	146.47	143.757	129.385	115.05
ENSG00000168491.9	3.05145	11.9798	0	16.5751
ENSG00000168542.14	41.7031	25.9561	19.0272	2.92501
ENSG00000168589.14	35.6002	31.946	15.2218	6.82503
ENSG00000168658.18	0	0	12.3677	0.975004
ENSG00000168675.18	331.591	257.565	385.301	346.126
ENSG00000168772.10	159.692	119.798	142.704	124.801
ENSG00000168843.13	81.3719	63.892	27.5895	19.5001	48.0884	1.62457	0.683963	2.37523	0.0175381	0.998702	56884	FSTL5	FSTL5	protein_coding	follistatin like 5 [Source:HGNC Symbol;Acc:HGNC:21386]
ENSG00000168852.12	12.2058	0	0.951362	39.9752
ENSG00000168878.16	12.2058	9.98313	9.51362	1.95001
ENSG00000168899.4	9.15434	6.98819	3.80545	0
ENSG00000168939.11_PAR_Y	0	80.8633	0	108.225
ENSG00000168952.15	103.749	114.806	118.92	181.351
ENSG00000168955.3	39.6688	24.9578	5.70817	30.2251
ENSG00000169064.12	29.4973	80.8633	70.4008	42.9002
ENSG00000169067.3	9.15434	0	8.56225	0
ENSG00000169071.14	82.3891	72.8768	63.7412	46.8002
ENSG00000169093.15	117.989	130.779	136.996	65.3253
ENSG00000169093.15_PAR_Y	109.852	125.787	133.191	61.4252
ENSG00000169122.11	46.7889	61.8954	22.8327	68.2503
ENSG00000169126.15	272.596	220.627	197.883	269.101
ENSG00000169184.5	8.13719	21.9629	0	3.90002
ENSG00000169203.16	63.0633	74.8734	78.963	57.5252
ENSG00000169247.12	222.756	199.663	250.208	349.051
ENSG00000169282.17	66.1147	100.83	59.9358	49.7252
ENSG00000169297.7	30.5145	31.946	34.249	95.5504
ENSG00000169313.9	17.2915	3.99325	11.4163	0
ENSG00000169314.14	9.15434	0	13.3191	9.75004
ENSG00000169330.8	673.353	645.908	685.932	665.928
ENSG00000169403.11	14.2401	13.9764	19.9786	17.5501
ENSG00000169427.6	12.2058	23.9595	20.93	40.9502
ENSG00000169432.15	271.579	268.546	199.786	367.576
ENSG00000169551.12	10.1715	18.9679	5.70817	3.90002
ENSG00000169583.12	0	8.98481	1.90272	11.7
ENSG00000169635.9	366.174	345.416	479.486	360.751
ENSG00000169668.11	18.3087	33.9426	24.7354	23.4001
ENSG00000169744.12	4.0686	18.9679	12.3677	0
ENSG00000169860.6	394.654	303.487	310.144	345.151
ENSG00000169884.13	4.0686	15.973	11.4163	19.5001
ENSG00000169891.17	53.9089	102.826	87.5253	17.5501
ENSG00000169933.13	83.4062	134.772	74.2062	85.8003
ENSG00000169992.9	107.818	241.592	227.375	148.201
ENSG00000169994.18	0	0	13.3191	8.77504	5.52352	-5.89735	2.46808	-2.38945	0.0168736	0.998702	4648	MYO7B	MYO7B	protein_coding	myosin VIIB [Source:HGNC Symbol;Acc:HGNC:7607]
ENSG00000170122.5	90.5263	164.722	114.163	131.626
ENSG00000170153.10	712.005	811.628	744.916	695.178
ENSG00000170162.13	20.343	24.9578	0	17.5501
ENSG00000170178.6	5.08575	20.9646	10.465	0
ENSG00000170209.4	0	7.9865	12.3677	4.87502
ENSG00000170231.15	17.2915	9.98313	0	25.3501
ENSG00000170264.12	361.088	358.394	381.496	412.427
ENSG00000170323.8	9.15434	10.9814	3.80545	11.7
ENSG00000170345.9	44.7546	29.9494	43.7626	39.9752
ENSG00000170356.9	2.0343	0.998313	1.90272	4.87502
ENSG00000170374.5	12.2058	16.9713	20.93	17.5501
ENSG00000170379.20	16.2744	52.9106	39.0058	64.3503
ENSG00000170381.13	4.0686	11.9798	1.90272	7.80003
ENSG00000170423.12	5.08575	0	5.70817	0
ENSG00000170454.5	16.2744	27.9528	4.75681	4.87502
ENSG00000170458.13	8.13719	28.9511	14.2704	35.1001
ENSG00000170498.8	0	0	24.7354	5.85002	7.64636	-6.36683	2.27959	-2.79297	0.00522259	0.774665	3814	KISS1	KISS1	protein_coding	KiSS-1 metastasis suppressor [Source:HGNC Symbol;Acc:HGNC:6341]
ENSG00000170608.2	5.08575	11.9798	5.70817	0
ENSG00000170703.15	13.2229	6.98819	11.4163	2.92501
ENSG00000170775.2	58.9947	47.919	30.4436	50.7002
ENSG00000170801.9	23.3944	24.9578	50.4222	42.9002
ENSG00000170835.14	12.2058	4.99156	0	0	4.29934	5.60073	2.7022	2.07265	0.0382044	0.998702	1056	CEL	CEL	protein_coding	carboxyl ester lipase [Source:HGNC Symbol;Acc:HGNC:1848]
ENSG00000170955.9	14.2401	21.9629	7.61089	22.4251
ENSG00000170965.9	10.1715	28.9511	9.51362	16.5751
ENSG00000171045.14	216.653	169.713	166.488	242.776
ENSG00000171084.15	27.463	85.8549	31.3949	35.1001
ENSG00000171105.13	1330.43	1303.8	1206.33	1121.25
ENSG00000171116.7	25.4287	18.9679	29.4922	41.9252
ENSG00000171119.2	50.8575	88.8498	66.5953	27.3001
ENSG00000171208.9	32.5488	21.9629	19.9786	7.80003
ENSG00000171219.8	332.608	232.607	254.965	288.601
ENSG00000171227.6	48.8232	31.946	39.0058	31.2001
ENSG00000171236.9	8.13719	3.99325	10.465	11.7
ENSG00000171303.6	50.8575	21.9629	97.0389	50.7002
ENSG00000171316.11	1007.99	664.876	1127.36	720.528
ENSG00000171345.13	196.31	114.806	205.494	150.151
ENSG00000171365.16	644.873	425.281	319.657	288.601	419.603	0.814853	0.284606	2.86309	0.00419535	0.76354	1184	CLCN5	CLCN5	protein_coding	chloride voltage-gated channel 5 [Source:HGNC Symbol;Acc:HGNC:2023]
ENSG00000171385.9	106.801	55.9055	319.657	182.326	166.172	-1.62608	0.452275	-3.59533	0.000323983	0.21244	3752	KCND3	KCND3	protein_coding	potassium voltage-gated channel subfamily D member 3 [Source:HGNC Symbol;Acc:HGNC:6239]
ENSG00000171388.11	85.4405	67.8853	146.51	152.101	112.984	-0.961842	0.449132	-2.14156	0.032229	0.998702	8862	APLN	APLN	protein_coding	apelin [Source:HGNC Symbol;Acc:HGNC:16665]
ENSG00000171408.13	11.1886	4.99156	20.93	0
ENSG00000171435.13	43.7374	43.9258	58.0331	31.2001
ENSG00000171496.4	12.2058	12.9781	5.70817	7.80003
ENSG00000171502.14	48.8232	127.784	142.704	85.8003
ENSG00000171517.5	19.3258	0	5.70817	3.90002
ENSG00000171533.11	6.1029	0	15.2218	0
ENSG00000171631.14	18.3087	12.9781	22.8327	12.6751
ENSG00000171659.13	8.13719	0	5.70817	9.75004
ENSG00000171723.15	544.175	324.452	489.951	515.777
ENSG00000171757.15	13.2229	69.8819	56.1303	77.0253
ENSG00000171759.9	0	6.98819	16.1731	3.90002
ENSG00000171786.5	0	0	7.61089	2.92501
ENSG00000171791.12	441.443	472.202	430.015	423.152
ENSG00000171812.12	95.612	92.8431	83.7198	97.5004
ENSG00000171813.13	153.59	159.73	211.202	202.801
ENSG00000171860.4	89.5091	58.9004	60.8871	91.6504
ENSG00000171872.4	24.4116	7.9865	4.75681	11.7
ENSG00000171931.12	79.3376	84.8566	94.1848	48.7502
ENSG00000172005.10	17.2915	9.98313	28.5408	25.3501
ENSG00000172006.11	473.992	397.328	380.545	283.726
ENSG00000172014.12	11.1886	13.9764	19.9786	15.6001
ENSG00000172159.15	216.653	138.765	184.564	263.251
ENSG00000172243.17	53.9089	88.8498	71.3521	45.8252
ENSG00000172318.5	31.5316	43.9258	27.5895	39.0002
ENSG00000172348.14	310.231	274.536	162.683	220.351
ENSG00000172350.9	5.08575	7.9865	15.2218	4.87502
ENSG00000172382.9	58.9947	130.779	133.191	62.4003
ENSG00000172458.4	85.4405	108.816	67.5467	40.9502
ENSG00000172578.11	0	4.99156	3.80545	3.90002
ENSG00000172602.9	38.6517	74.8734	43.7626	10.725
ENSG00000172650.13	159.692	192.674	164.586	214.501
ENSG00000172671.19	576.724	594.994	555.595	676.653
ENSG00000172901.19	97.6463	44.9241	36.1517	55.5752
ENSG00000172940.11	27.463	5.98988	2.85408	0
ENSG00000172943.19	588.929	859.547	808.657	665.928
ENSG00000172967.7	10.1715	15.973	4.75681	5.85002
ENSG00000172985.10	294.973	256.566	203.591	335.401
ENSG00000173124.14	26.4459	13.9764	15.2218	29.2501
ENSG00000173175.14	40.686	32.9443	23.784	48.7502
ENSG00000173200.12	38.6517	38.9342	70.4008	44.8502
ENSG00000173208.3	80.3548	73.8751	81.8171	109.2
ENSG00000173237.4	19.3258	17.9696	57.0817	39.0002
ENSG00000173250.2	32.5488	35.9393	32.3463	41.9252
ENSG00000173262.11	21.3601	19.9663	28.5408	17.5501
ENSG00000173267.13	12.2058	10.9814	22.8327	13.6501
ENSG00000173269.13	70.1833	32.9443	17.1245	40.9502
ENSG00000173281.4	585.878	480.188	478.535	511.877
ENSG00000173295.7	22.3773	54.9072	74.2062	65.3253
ENSG00000173320.11	470.94	505.146	391.961	542.102
ENSG00000173376.13	65.0976	105.821	89.428	98.4754
ENSG00000173432.10	4.0686	0	0	3.90002
ENSG00000173442.12	64.0804	49.9156	92.2821	57.5252
ENSG00000173482.16	2.0343	3.99325	0	3.90002
ENSG00000173546.7	30.5145	41.9291	46.6167	76.0503
ENSG00000173641.17	4.0686	0	9.51362	16.5751
ENSG00000173681.16	563.501	487.177	502.319	596.702
ENSG00000173698.17	267.51	310.475	140.802	178.426	224.303	0.856742	0.33665	2.5449	0.0109308	0.998702	10149	ADGRG2	ADGRG2	protein_coding	adhesion G protein-coupled receptor G2 [Source:HGNC Symbol;Acc:HGNC:4516]
ENSG00000173705.8	34.5831	11.9798	46.6167	11.7
ENSG00000173727.12	4.0686	5.98988	24.7354	7.80003
ENSG00000173805.15	42.7203	25.9561	25.6868	23.4001
ENSG00000173809.18	23.3944	8.98481	19.9786	15.6001
ENSG00000173825.6	63.0633	79.865	64.6926	70.2003
ENSG00000173838.11	64.0804	39.9325	18.0759	49.7252
ENSG00000173926.5	181.053	223.622	221.667	191.101
ENSG00000173928.2	115.955	109.814	139.85	171.601
ENSG00000173947.13	4.0686	0	3.80545	3.90002
ENSG00000174038.12	146.47	78.8667	47.5681	57.5252	82.6074	1.10036	0.553014	1.98974	0.0466191	0.998702	138724	C9orf131	C9orf131	protein_coding	chromosome 9 open reading frame 131 [Source:HGNC Symbol;Acc:HGNC:31418]
ENSG00000174059.16	190.207	125.787	233.084	191.101
ENSG00000174123.10	16.2744	0	4.75681	11.7
ENSG00000174137.12	20.343	6.98819	3.80545	11.7
ENSG00000174145.7	8.13719	5.98988	3.80545	15.6001
ENSG00000174279.4	5.08575	0	0	4.87502
ENSG00000174326.11	15.2572	21.9629	13.3191	14.6251
ENSG00000174327.6	75.2691	68.8836	99.893	71.1753
ENSG00000174332.5	20.343	5.98988	7.61089	10.725
ENSG00000174343.5	25.4287	25.9561	17.1245	34.1251
ENSG00000174365.19	140.367	113.808	132.239	74.1003
ENSG00000174370.9	357.019	405.315	262.576	346.126
ENSG00000174384.9	179.018	197.666	150.315	132.601
ENSG00000174403.15	27.463	39.9325	36.1517	4.87502
ENSG00000174417.2	8.13719	13.9764	4.75681	22.4251
ENSG00000174429.3	17.2915	0	12.3677	8.77504
ENSG00000174469.20	264.459	243.588	251.159	272.026
ENSG00000174473.15	18.3087	11.9798	0	4.87502
ENSG00000174502.18	4.0686	12.9781	7.61089	15.6001
ENSG00000174521.7	9.15434	3.99325	3.80545	13.6501
ENSG00000174567.7	82.3891	38.9342	57.0817	37.0502
ENSG00000174640.12	50.8575	36.9376	52.3249	53.6252
ENSG00000174721.9	113.921	103.825	97.0389	74.1003
ENSG00000174776.10	49.8403	40.9308	33.2977	89.7004
ENSG00000174792.10	12.2058	8.98481	33.2977	5.85002
ENSG00000174938.14	234.961	244.587	273.041	312.001
ENSG00000174939.10	110.869	98.8329	109.407	92.6254
ENSG00000174943.9	250.219	174.705	351.052	250.576
ENSG00000174944.8	22.3773	11.9798	15.2218	35.1001
ENSG00000174946.6	0	7.9865	6.65953	5.85002
ENSG00000174951.11	20.343	4.99156	45.6654	20.4751
ENSG00000174989.12	686.576	648.903	690.689	569.402
ENSG00000175003.13	29.4973	49.9156	51.3735	33.1501
ENSG00000175048.16	327.522	437.261	418.599	390.977
ENSG00000175084.11	0	4.99156	6.65953	4.87502
ENSG00000175155.8	32.5488	40.9308	168.391	36.0751	69.4864	-1.47673	0.715779	-2.06311	0.0391019	0.998702	388403	YPEL2	YPEL2	protein_coding	yippee like 2 [Source:HGNC Symbol;Acc:HGNC:18326]
ENSG00000175161.13	220.721	180.695	107.504	202.801
ENSG00000175264.7	20.343	21.9629	34.249	40.9502
ENSG00000175302.5	0	4.99156	0	27.3001
ENSG00000175336.9	7.12005	6.98819	14.2704	24.3751
ENSG00000175344.17	31.5316	4.99156	17.1245	17.5501
ENSG00000175356.12	15.2572	18.9679	18.0759	12.6751
ENSG00000175449.13	205.464	216.634	148.412	203.776
ENSG00000175548.8	1064.96	1147.06	1018.91	1320.16
ENSG00000175564.12	23.3944	28.9511	37.1031	46.8002
ENSG00000175567.8	68.149	44.9241	72.3035	37.0502
ENSG00000175600.15	99.6806	170.711	79.9144	72.1503
ENSG00000175697.10	67.1319	122.792	58.9844	83.8503
ENSG00000175728.4	20.343	9.98313	19.9786	69.2253
ENSG00000175741.5	5.08575	0.998313	1.90272	2.92501
ENSG00000175749.11	13.2229	13.9764	19.0272	11.7
ENSG00000175764.14	95.612	73.8751	91.3307	39.9752
ENSG00000175787.16	269.545	249.578	175.051	189.151
ENSG00000175820.3	69.1662	51.9123	28.5408	44.8502
ENSG00000175874.9	149.521	165.72	66.5953	138.451
ENSG00000175877.3	12.2058	40.9308	17.1245	19.5001
ENSG00000175886.10	69.1662	66.8869	53.2762	76.0503
ENSG00000175899.14	112.904	95.838	155.072	81.9003
ENSG00000175920.17	0	9.98313	0	7.80003
ENSG00000175946.8	0	0	7.61089	4.87502
ENSG00000175985.9	17.2915	20.9646	19.0272	27.3001
ENSG00000176054.6	7.12005	1.99663	11.4163	2.92501
ENSG00000176092.15	43.7374	7.9865	38.0545	43.8752
ENSG00000176136.6	9.15434	4.99156	3.80545	11.7
ENSG00000176182.5	158.675	150.745	194.078	132.601
ENSG00000176225.13	1532.84	1436.57	1302.41	1524.91
ENSG00000176269.3	6.1029	5.98988	2.85408	6.82503
ENSG00000176381.5	8.13719	9.98313	5.70817	3.90002
ENSG00000176387.6	17.2915	19.9663	14.2704	5.85002
ENSG00000176402.5	6.1029	5.98988	3.80545	0
ENSG00000176406.22	67.1319	74.8734	94.1848	74.1003
ENSG00000176438.12	183.087	213.639	197.883	374.402
ENSG00000176531.10	453.649	418.293	391.961	333.451
ENSG00000176533.12	13.2229	8.98481	5.70817	7.80003
ENSG00000176542.9	1380.27	1246.89	1193.01	1408.88
ENSG00000176593.7	76.2862	105.821	95.1362	114.075
ENSG00000176595.3	24.4116	11.9798	39.9572	49.7252
ENSG00000176641.10	145.452	194.671	102.747	132.601
ENSG00000176654.12	3.05145	4.99156	8.56225	0
ENSG00000176658.16	417.031	381.355	427.161	463.127
ENSG00000176678.5	8.13719	15.973	8.56225	3.90002
ENSG00000176723.9	4.0686	8.98481	15.2218	0
ENSG00000176771.16	5.08575	0	3.80545	0
ENSG00000176809.10	232.927	215.636	246.403	184.276
ENSG00000176842.14	42.7203	73.8751	51.3735	80.9253
ENSG00000176896.8	158.675	130.779	113.212	134.551
ENSG00000176928.5	12.2058	20.9646	19.0272	11.7
ENSG00000177076.5	117.989	176.701	116.066	175.501
ENSG00000177098.8	156.641	95.838	177.905	72.1503
ENSG00000177125.5	765.913	751.729	610.774	718.578
ENSG00000177169.9	262.425	187.683	196.932	266.176
ENSG00000177181.14	165.795	113.808	131.288	160.876
ENSG00000177191.2	4.0686	9.98313	3.80545	2.92501
ENSG00000177294.6	10.1715	5.98988	14.2704	8.77504
ENSG00000177335.10	0	7.9865	26.6381	18.5251
ENSG00000177359.19	13.2229	20.9646	2.85408	3.90002
ENSG00000177363.4	4.0686	18.9679	14.2704	11.7
ENSG00000177380.13	616.392	606.974	582.233	447.527
ENSG00000177570.13	374.311	385.349	322.512	303.226
ENSG00000177599.12	288.87	245.585	198.835	347.101
ENSG00000177614.10	56.9604	99.8313	49.4708	74.1003
ENSG00000177675.8	5.08575	25.9561	42.8113	38.0252
ENSG00000177679.15	35.6002	62.8937	73.2548	42.9002
ENSG00000177692.11	58.9947	107.818	92.2821	56.5502
ENSG00000177699.4	15.2572	13.9764	0	0	7.3084	6.36641	2.25875	2.81855	0.00482411	0.76354			AC011944.1	antisense
ENSG00000177710.5	2.0343	1.99663	4.75681	1.95001
ENSG00000177791.11	4.0686	15.973	8.56225	27.3001
ENSG00000177855.8	34.5831	46.9207	35.2004	62.4003
ENSG00000177873.12	186.138	200.661	219.765	410.477
ENSG00000177875.4	14.2401	13.9764	38.0545	13.6501
ENSG00000178038.16	42.7203	47.919	40.9085	37.0502
ENSG00000178075.19	73.2348	104.823	49.4708	57.5252
ENSG00000178081.12	86.4577	49.9156	107.504	112.125
ENSG00000178082.6	21.3601	30.9477	15.2218	21.4501
ENSG00000178115.11	44.7546	46.9207	42.8113	34.1251
ENSG00000178146.9	19.3258	18.9679	26.6381	28.2751
ENSG00000178150.9	12.2058	5.98988	8.56225	47.7752
ENSG00000178184.15	184.104	189.679	131.288	146.251
ENSG00000178199.13	12.2058	19.9663	22.8327	4.87502
ENSG00000178226.10	20.343	42.9274	23.784	5.85002
ENSG00000178409.13	288.87	233.605	299.679	235.951
ENSG00000178429.9	11.1886	14.9747	15.2218	11.7
ENSG00000178462.11	0	7.9865	36.1517	7.80003
ENSG00000178538.9	32.5488	23.9595	38.0545	43.8752
ENSG00000178568.14	318.368	215.636	172.196	192.076
ENSG00000178573.6	205.464	141.76	128.434	70.2003
ENSG00000178607.15	345.831	382.354	411.94	409.502
ENSG00000178662.15	939.846	1216.94	1121.66	266.176
ENSG00000178715.8	7.12005	12.9781	4.75681	3.90002
ENSG00000178732.5	17.2915	2.99494	3.80545	4.87502
ENSG00000178752.15	98.6635	134.772	102.747	283.726
ENSG00000178764.7	272.596	323.453	323.463	462.152
ENSG00000178773.14	8.13719	8.98481	8.56225	9.75004
ENSG00000178814.16	91.5434	143.757	151.266	29.2501
ENSG00000178917.15	171.898	160.728	184.564	80.9253
ENSG00000178947.8	379.397	370.374	229.278	280.801
ENSG00000178965.13	4.0686	15.973	0	0	5.0104	5.82215	2.58874	2.24903	0.0245107	0.998702	127254	ERICH3	ERICH3	protein_coding	glutamate rich 3 [Source:HGNC Symbol;Acc:HGNC:25346]
ENSG00000179023.8	67.1319	35.9393	55.179	53.6252
ENSG00000179031.8	0	0.998313	0	1.95001
ENSG00000179044.15	26.4459	11.9798	42.8113	18.5251
ENSG00000179066.7	15.2572	1.99663	5.70817	12.6751
ENSG00000179083.6	35.6002	14.9747	35.2004	64.3503
ENSG00000179094.15	290.905	258.563	338.685	283.726
ENSG00000179101.5	7.12005	11.9798	7.61089	5.85002
ENSG00000179141.9	4.0686	0	0	3.90002
ENSG00000179168.14	23.3944	29.9494	17.1245	29.2501
ENSG00000179240.9	204.447	219.629	254.014	276.901
ENSG00000179277.9	24.4116	2.99494	26.6381	14.6251
ENSG00000179284.5	36.6174	32.9443	43.7626	28.2751
ENSG00000179304.16	295.99	374.367	352.004	392.927
ENSG00000179361.17	240.047	192.674	254.014	245.701
ENSG00000179397.17	16.2744	35.9393	13.3191	71.1753
ENSG00000179399.14	49.8403	53.9089	19.9786	74.1003
ENSG00000179403.11	32.5488	23.9595	20.93	0
ENSG00000179476.7	240.047	176.701	108.455	162.826
ENSG00000179528.15	4.0686	1.99663	7.61089	11.7
ENSG00000179546.4	0	1.99663	7.61089	7.80003
ENSG00000179588.8	78.3205	87.8515	122.726	78.0003
ENSG00000179603.17	9.15434	5.98988	3.80545	9.75004
ENSG00000179611.3	10.1715	5.98988	9.51362	10.725
ENSG00000179627.9	452.631	373.369	358.663	362.701
ENSG00000179674.3	9.15434	4.99156	0	8.77504
ENSG00000179766.18	4.0686	2.99494	0.951362	10.725
ENSG00000179774.8	12.2058	7.9865	0	4.87502
ENSG00000179776.17	143.418	166.718	201.689	200.851
ENSG00000179859.9	174.95	139.764	108.455	99.4504
ENSG00000179862.6	12.2058	10.9814	15.2218	13.6501
ENSG00000179869.14	102.732	45.9224	103.698	74.1003
ENSG00000179915.22	41.7031	39.9325	30.4436	33.1501
ENSG00000179921.14	44.7546	22.9612	39.0058	10.725
ENSG00000179935.9	16.2744	9.98313	6.65953	4.87502
ENSG00000179938.12	10.1715	7.9865	19.9786	14.6251
ENSG00000179954.15	64.0804	33.9426	74.2062	47.7752
ENSG00000179981.10	610.29	615.959	654.537	748.803
ENSG00000180152.3	4.0686	1.99663	3.80545	14.6251
ENSG00000180155.19	58.9947	47.919	78.0116	31.2001
ENSG00000180190.11	351.934	330.441	321.56	215.476
ENSG00000180209.11	8.13719	8.98481	4.75681	16.5751
ENSG00000180245.4	4.0686	7.9865	2.85408	5.85002
ENSG00000180251.4	5.08575	4.99156	7.61089	11.7
ENSG00000180287.16	12.2058	11.9798	14.2704	39.0002
ENSG00000180353.10	22.3773	1.99663	2.85408	7.80003
ENSG00000180389.7	2.0343	1.99663	0	1.95001
ENSG00000180509.11	3.05145	7.9865	0	7.80003
ENSG00000180574.3	69.1662	67.8853	10.465	81.9003
ENSG00000180638.17	22.3773	24.9578	21.8813	29.2501
ENSG00000180673.9	5.08575	9.98313	0	1.95001
ENSG00000180720.7	4.0686	13.9764	3.80545	0
ENSG00000180739.13	220.721	213.639	249.257	134.551
ENSG00000180758.11	517.729	438.259	392.912	483.602
ENSG00000180764.13	30.5145	50.9139	28.5408	53.6252
ENSG00000180777.13	26.4459	55.9055	49.4708	29.2501
ENSG00000180875.4	12.2058	37.9359	38.0545	11.7
ENSG00000180998.11	270.562	244.587	251.159	253.501
ENSG00000181007.8	225.807	202.657	199.786	206.701
ENSG00000181031.15	146.47	219.629	188.37	167.701
ENSG00000181072.11	28.4802	25.9561	7.61089	40.9502
ENSG00000181097.5	3.05145	4.99156	0	2.92501
ENSG00000181135.15	234.961	207.649	214.056	187.201
ENSG00000181143.15	9.15434	4.99156	28.5408	11.7
ENSG00000181333.11	12.2058	20.9646	30.4436	35.1001
ENSG00000181444.12	0	8.98481	7.61089	4.87502
ENSG00000181524.6	8.13719	25.9561	30.4436	11.7
ENSG00000181631.6	18.3087	3.99325	13.3191	3.90002
ENSG00000181634.7	8.13719	3.99325	3.80545	0
ENSG00000181638.17	285.819	239.595	360.566	295.426
ENSG00000181690.7	550.278	453.234	580.331	563.552
ENSG00000181754.6	465.854	488.175	467.119	494.327
ENSG00000181773.6	71.2005	69.8819	89.428	77.0253
ENSG00000181847.11	0	3.99325	22.8327	15.6001	10.6065	-3.26238	1.63911	-1.99034	0.0465533	0.998702	201633	TIGIT	TIGIT	protein_coding	T cell immunoreceptor with Ig and ITIM domains [Source:HGNC Symbol;Acc:HGNC:26838]
ENSG00000181856.14	12.2058	8.98481	0	11.7
ENSG00000182021.10	6.1029	7.9865	3.80545	12.6751
ENSG00000182022.17	170.881	130.779	186.467	158.926
ENSG00000182057.4	52.8918	22.9612	29.4922	11.7
ENSG00000182132.13	75.2691	76.8701	99.893	24.3751
ENSG00000182175.13	199.361	327.447	224.521	239.851
ENSG00000182218.9	93.5777	103.825	117.017	44.8502
ENSG00000182272.11	96.6292	73.8751	47.5681	26.3251
ENSG00000182308.6	96.6292	91.8448	95.1362	120.9
ENSG00000182366.9	10.1715	3.99325	3.80545	15.6001
ENSG00000182378.13	142.401	287.514	332.025	376.352	284.573	-0.720079	0.360338	-1.99834	0.0456796	0.998702	55344	PLCXD1	PLCXD1	protein_coding	phosphatidylinositol specific phospholipase C X domain containing 1 [Source:HGNC Symbol;Acc:HGNC:23148]
ENSG00000182378.13_PAR_Y	145.452	271.541	295.873	356.851
ENSG00000182379.9	8.13719	8.98481	19.0272	23.4001
ENSG00000182459.4	10.1715	29.9494	34.249	16.5751
ENSG00000182484.15	228.859	234.603	235.938	199.876
ENSG00000182484.15_PAR_Y	209.533	216.634	236.889	191.101
ENSG00000182489.8	24.4116	13.9764	5.70817	14.6251
ENSG00000182508.13	16.2744	10.9814	11.4163	27.3001
ENSG00000182511.11	7.12005	1.99663	6.65953	8.77504
ENSG00000182557.7	9.15434	0	8.56225	0
ENSG00000182580.2	79.3376	66.8869	179.807	133.576	114.902	-1.10006	0.454362	-2.42111	0.015473	0.998702	2049	EPHB3	EPHB3	protein_coding	EPH receptor B3 [Source:HGNC Symbol;Acc:HGNC:3394]
ENSG00000182585.9	23.3944	7.9865	3.80545	8.77504
ENSG00000182621.17	539.089	512.134	362.469	647.403
ENSG00000182722.5	4.0686	0	2.85408	0
ENSG00000182732.17	25.4287	20.9646	0.951362	11.7
ENSG00000182759.3	27.463	22.9612	34.249	8.77504
ENSG00000182782.7	7.12005	11.9798	3.80545	11.7
ENSG00000182795.12	12.2058	7.9865	11.4163	0
ENSG00000182836.9	148.504	119.798	168.391	171.601
ENSG00000182853.11	4.0686	10.9814	9.51362	19.5001
ENSG00000182890.4	26.4459	43.9258	11.4163	28.2751
ENSG00000182901.16	60.0118	29.9494	19.0272	29.2501
ENSG00000182902.13	111.886	144.755	80.8657	77.0253
ENSG00000183049.12	147.487	151.744	167.44	184.276
ENSG00000183092.16	91.5434	83.8583	97.0389	79.9503
ENSG00000183148.6	12.2058	41.9291	23.784	40.9502
ENSG00000183150.7	125.109	82.8599	139.85	109.2
ENSG00000183186.7	52.8918	39.9325	15.2218	23.4001
ENSG00000183196.8	10.1715	22.9612	24.7354	4.87502
ENSG00000183199.6	16.2744	15.973	3.80545	12.6751
ENSG00000183206.17	0	11.9798	12.3677	12.6751
ENSG00000183230.16	12.2058	19.9663	14.2704	15.6001
ENSG00000183307.3	17.2915	19.9663	16.1731	11.7
ENSG00000183346.6	18.3087	21.9629	18.0759	29.2501
ENSG00000183347.14	7.12005	0	3.80545	4.87502
ENSG00000183421.11	117.989	123.791	90.3793	70.2003
ENSG00000183423.11	32.5488	7.9865	0	24.3751
ENSG00000183426.16	482.129	395.332	449.043	450.452
ENSG00000183454.16	24.4116	45.9224	22.8327	44.8502
ENSG00000183458.13	464.837	587.008	507.076	611.327
ENSG00000183484.11	13.2229	12.9781	0	7.80003
ENSG00000183496.5	259.373	253.571	257.819	189.151
ENSG00000183508.4	193.258	163.723	251.159	280.801
ENSG00000183578.6	20.343	37.9359	20.93	68.2503
ENSG00000183615.5	30.5145	18.9679	39.9572	27.3001
ENSG00000183621.15	338.711	290.509	220.716	419.252
ENSG00000183638.5	14.2401	4.99156	5.70817	0
ENSG00000183668.17	19.3258	7.9865	0	11.7
ENSG00000183674.11	13.2229	24.9578	2.85408	28.2751
ENSG00000183690.12	4.0686	0	3.80545	13.6501
ENSG00000183715.13	5.08575	0.998313	4.75681	1.95001
ENSG00000183760.10	4.0686	10.9814	24.7354	31.2001
ENSG00000183779.6	122.058	176.701	199.786	157.951
ENSG00000183791.4	1.01715	8.98481	0	4.87502
ENSG00000183831.6	103.749	118.799	101.796	117
ENSG00000183850.13	179.018	165.72	82.7685	87.7504	128.814	1.0156	0.418429	2.42718	0.0152169	0.998702	100129543	ZNF730	ZNF730	protein_coding	zinc finger protein 730 [Source:HGNC Symbol;Acc:HGNC:32470]
ENSG00000183914.14	25.4287	14.9747	0.951362	6.82503
ENSG00000183943.5	692.679	767.702	626.947	702.003
ENSG00000183960.8	40.686	27.9528	28.5408	38.0252
ENSG00000184012.11	5.08575	20.9646	16.1731	3.90002
ENSG00000184113.9	0	3.99325	7.61089	3.90002
ENSG00000184144.11	30.5145	39.9325	22.8327	39.0002
ENSG00000184194.5	105.784	192.674	190.272	177.451
ENSG00000184226.14	2899.89	2735.38	2314.66	2826.54
ENSG00000184271.17	267.51	230.61	318.706	239.851
ENSG00000184292.6	10.1715	1.99663	9.51362	0
ENSG00000184347.14	931.709	1028.26	728.743	410.477	774.798	0.782559	0.263501	2.96985	0.00297949	0.640354	6586	SLIT3	SLIT3	protein_coding	slit guidance ligand 3 [Source:HGNC Symbol;Acc:HGNC:11087]
ENSG00000184363.9	219.704	285.517	215.008	197.926
ENSG00000184368.15	6.1029	3.99325	0	9.75004
ENSG00000184378.2	7.12005	4.99156	0	8.77504
ENSG00000184414.2	23.3944	40.9308	21.8813	0
ENSG00000184481.16	220.721	332.438	182.661	174.526
ENSG00000184489.11	16.2744	0	4.75681	3.90002
ENSG00000184492.6	44.7546	47.919	67.5467	52.6502
ENSG00000184507.15	23.3944	0	12.3677	4.87502
ENSG00000184545.10	89.5091	127.784	117.969	98.4754
ENSG00000184564.9	309.213	284.519	230.23	181.351
ENSG00000184588.17	113.921	151.744	98.9416	137.476
ENSG00000184613.10	661.147	753.726	425.259	539.177	594.827	0.553118	0.235684	2.34686	0.0189324	0.998702	4753	NELL2	NELL2	protein_coding	neural EGFL like 2 [Source:HGNC Symbol;Acc:HGNC:7751]
ENSG00000184659.5	8.13719	15.973	18.0759	7.80003
ENSG00000184672.11	9.15434	7.9865	3.80545	1.95001
ENSG00000184675.9	427.203	399.325	477.584	411.452
ENSG00000184702.19	288.87	243.588	260.673	153.076
ENSG00000184731.5	41.7031	3.99325	0	6.82503
ENSG00000184792.15	247.167	431.271	340.587	236.926
ENSG00000184856.6	0	0	8.56225	4.87502
ENSG00000184925.11	5.08575	2.99494	8.56225	0
ENSG00000184985.16	19.3258	17.9696	8.56225	17.5501
ENSG00000185008.17	465.854	447.244	413.842	203.776
ENSG00000185033.14	317.351	367.379	366.274	372.452
ENSG00000185100.10	40.686	21.9629	65.6439	61.4252
ENSG00000185101.12	9.15434	0	0	3.90002
ENSG00000185133.13	54.9261	57.9021	107.504	45.8252
ENSG00000185155.11	28.4802	28.9511	13.3191	11.7
ENSG00000185168.5	0	7.9865	7.61089	0
ENSG00000185189.17	289.888	438.259	663.099	357.826
ENSG00000185245.7	18.3087	30.9477	45.6654	43.8752
ENSG00000185291.11	4.0686	2.99494	5.70817	7.80003
ENSG00000185436.11	629.615	461.22	600.309	443.627
ENSG00000185442.12	119.006	111.811	148.412	179.401
ENSG00000185477.4	39.6688	64.8903	11.4163	23.4001
ENSG00000185483.11	45.7717	37.9359	19.9786	0
ENSG00000185513.15	220.721	201.659	256.868	160.876
ENSG00000185527.11	24.4116	60.8971	35.2004	31.2001
ENSG00000185561.9	140.367	154.738	156.975	160.876
ENSG00000185585.19	269.545	346.414	250.208	212.551
ENSG00000185615.15	0	3.99325	7.61089	3.90002
ENSG00000185631.7	6.1029	2.99494	3.80545	3.90002
ENSG00000185684.14	142.401	144.755	234.986	164.776
ENSG00000185742.6	52.8918	67.8853	36.1517	27.3001
ENSG00000185758.8	10.1715	4.99156	5.70817	12.6751
ENSG00000185761.10	101.715	73.8751	100.844	79.9503
ENSG00000185818.7	89.5091	133.774	130.337	56.5502
ENSG00000185839.3	5.08575	0	6.65953	9.75004
ENSG00000185842.15	48.8232	31.946	13.3191	28.2751
ENSG00000185847.7	26.4459	19.9663	26.6381	26.3251
ENSG00000185860.13	9.15434	5.98988	3.80545	3.90002
ENSG00000185875.12	522.815	521.119	396.718	550.877
ENSG00000185905.3	26.4459	7.9865	32.3463	7.80003
ENSG00000185920.15	172.915	211.642	269.235	205.726
ENSG00000185924.6	8.13719	10.9814	8.56225	27.3001
ENSG00000185933.6	0	5.98988	3.80545	0
ENSG00000185942.11	3.05145	37.9359	13.3191	22.4251
ENSG00000185985.9	276.665	320.458	346.296	328.576
ENSG00000186051.6	4.0686	5.98988	0	13.6501
ENSG00000186056.9	120.024	137.767	126.531	175.501
ENSG00000186094.16	9.15434	3.99325	0	8.77504
ENSG00000186111.9	587.912	516.128	671.661	743.928
ENSG00000186205.12	10.1715	7.9865	13.3191	0
ENSG00000186231.16	78.3205	57.9021	53.2762	82.8753
ENSG00000186265.9	3.05145	8.98481	11.4163	11.7
ENSG00000186310.9	12.2058	3.99325	17.1245	11.7
ENSG00000186377.7	1.01715	0	15.2218	0
ENSG00000186399.10	77.3033	51.9123	93.2334	59.4752
ENSG00000186439.12	3.05145	13.9764	8.56225	0
ENSG00000186446.11	16.2744	170.711	116.066	139.426
ENSG00000186496.10	139.349	100.83	130.337	115.05
ENSG00000186510.11	0	4.99156	2.85408	2.92501
ENSG00000186523.14	60.0118	43.9258	49.4708	35.1001
ENSG00000186529.15	4.0686	12.9781	49.4708	42.9002	27.3544	-2.43631	0.956861	-2.54615	0.0108919	0.998702	4051	CYP4F3	CYP4F3	protein_coding	cytochrome P450 family 4 subfamily F member 3 [Source:HGNC Symbol;Acc:HGNC:2646]
ENSG00000186564.5	115.955	118.799	117.969	58.5002
ENSG00000186642.15	60.0118	34.9409	36.1517	76.0503
ENSG00000186684.12	203.43	141.76	179.807	164.776
ENSG00000186806.5	69.1662	52.9106	80.8657	58.5002
ENSG00000186810.7	10.1715	2.99494	7.61089	26.3251
ENSG00000186825.5	16.2744	32.9443	21.8813	0
ENSG00000186897.4	36.6174	119.798	60.8871	97.5004
ENSG00000186907.7	9.15434	0	14.2704	4.87502
ENSG00000186912.6	8.13719	4.99156	0.951362	8.77504
ENSG00000186951.16	571.638	471.204	567.011	615.227
ENSG00000186998.15	18.3087	21.9629	23.784	30.2251
ENSG00000187045.17	4.0686	1.99663	0	4.87502
ENSG00000187049.9	5.08575	4.99156	10.465	7.80003
ENSG00000187068.2	215.636	263.555	170.294	160.876
ENSG00000187140.5	24.4116	20.9646	0	0	11.344	7.0007	2.00639	3.48919	0.000484478	0.247084	27022	FOXD3	FOXD3	protein_coding	forkhead box D3 [Source:HGNC Symbol;Acc:HGNC:3804]
ENSG00000187172.15	16.2744	23.9595	20.93	29.2501
ENSG00000187187.13	124.092	280.526	123.677	105.3
ENSG00000187243.16	484.163	456.229	536.568	392.927
ENSG00000187323.11	10.1715	8.98481	0	11.7
ENSG00000187486.5	20.343	7.9865	11.4163	0
ENSG00000187553.8	12.2058	11.9798	24.7354	19.5001
[truncated: 2,591 more rows]
